# Supplementary material for: HDAC1 and HDAC2 Modulate TGF-β Signaling during Endothelial-to-Hematopoietic Transition
Source: Stem Cell Reports. 2018 Apr 10;10(4):1369–83. doi: 10.1016/j.stemcr.2018.03.011 (PMC5998800; doi:10.1016/j.stemcr.2018.03.011)
Supplement: Table S2. RNA and ChIP Sequencing Data [file mmc2.xlsx]

## Sheet: biol func of the 818 gene
Analysis Type:	PANTHER Overrepresentation Test (release 20170413)
Annotation Version and Release Date:	GO Ontology database Released 2017-10-24
Analyzed List:	upload_1 (Mus musculus)
Reference List:	Mus musculus (all genes in database)
Bonferroni correction:	TRUE
Bonferroni count:	8542
GO biological process complete	Mus musculus - REFLIST (22221)	upload_1 (805)	upload_1 (expected)	upload_1 (over/under)	upload_1 (fold Enrichment)	upload_1 (P-value)
negative regulation of stem cell differentiation (GO:2000737)	22	8	0.8	+	10.04	0.0166
ventricular septum morphogenesis (GO:0060412)	38	13	1.38	+	9.44	2.26e-05
cardiac septum morphogenesis (GO:0060411)	71	18	2.57	+	7	2.48e-06
somatic stem cell population maintenance (GO:0035019)	48	11	1.74	+	6.33	0.0184
artery morphogenesis (GO:0048844)	63	14	2.28	+	6.13	0.00113
labyrinthine layer development (GO:0060711)	59	13	2.14	+	6.08	0.00346
lung morphogenesis (GO:0060425)	55	12	1.99	+	6.02	0.0106
artery development (GO:0060840)	89	19	3.22	+	5.89	1.31e-05
ventricular septum development (GO:0003281)	74	15	2.68	+	5.6	0.0013
outflow tract morphogenesis (GO:0003151)	74	15	2.68	+	5.6	0.0013
dendrite morphogenesis (GO:0048813)	66	13	2.39	+	5.44	0.0118
neuroepithelial cell differentiation (GO:0060563)	63	12	2.28	+	5.26	0.0416
primary neural tube formation (GO:0014020)	114	21	4.13	+	5.08	2.4e-05
cardiac septum development (GO:0003279)	114	21	4.13	+	5.08	2.4e-05
palate development (GO:0060021)	94	17	3.41	+	4.99	0.000979
regulation of epithelial to mesenchymal transition (GO:0010717)	83	15	3.01	+	4.99	0.00541
neural tube formation (GO:0001841)	128	23	4.64	+	4.96	6.8e-06
dendrite development (GO:0016358)	117	21	4.24	+	4.95	3.74e-05
neural tube closure (GO:0001843)	107	19	3.88	+	4.9	0.000238
tube closure (GO:0060606)	108	19	3.91	+	4.86	0.000274
negative regulation of canonical Wnt signaling pathway (GO:0090090)	103	18	3.73	+	4.82	0.000691
negative regulation of ossification (GO:0030279)	81	14	2.93	+	4.77	0.0211
embryonic placenta development (GO:0001892)	110	19	3.98	+	4.77	0.000364
positive regulation of Wnt signaling pathway (GO:0030177)	111	19	4.02	+	4.72	0.000418
regulation of cardiac muscle tissue development (GO:0055024)	85	14	3.08	+	4.55	0.0363
cardiac chamber morphogenesis (GO:0003206)	134	22	4.85	+	4.53	7.81e-05
negative regulation of Wnt signaling pathway (GO:0030178)	135	22	4.89	+	4.5	8.89e-05
mesenchymal cell differentiation (GO:0048762)	132	21	4.78	+	4.39	0.000285
cellular response to transforming growth factor beta stimulus (GO:0071560)	107	17	3.88	+	4.39	0.00575
regulation of organ growth (GO:0046620)	102	16	3.7	+	4.33	0.0143
neural tube development (GO:0021915)	185	29	6.7	+	4.33	1.03e-06
cardiac ventricle development (GO:0003231)	135	21	4.89	+	4.29	0.000413
mesoderm development (GO:0007498)	103	16	3.73	+	4.29	0.0161
epithelial tube formation (GO:0072175)	155	24	5.62	+	4.27	5.07e-05
response to transforming growth factor beta (GO:0071559)	110	17	3.98	+	4.27	0.00833
embryonic epithelial tube formation (GO:0001838)	149	23	5.4	+	4.26	0.000111
camera-type eye morphogenesis (GO:0048593)	125	19	4.53	+	4.2	0.0025
gland morphogenesis (GO:0022612)	119	18	4.31	+	4.18	0.00546
morphogenesis of embryonic epithelium (GO:0016331)	173	26	6.27	+	4.15	2.18e-05
tube formation (GO:0035148)	169	25	6.12	+	4.08	5.97e-05
columnar/cuboidal epithelial cell differentiation (GO:0002065)	116	17	4.2	+	4.05	0.0168
regulation of Wnt signaling pathway (GO:0030111)	253	37	9.17	+	4.04	2.1e-08
cardiac chamber development (GO:0003205)	179	26	6.48	+	4.01	4.32e-05
tube morphogenesis (GO:0035239)	389	55	14.09	+	3.9	3.69e-13
epithelial tube morphogenesis (GO:0060562)	348	49	12.61	+	3.89	2.32e-11
regulation of osteoblast differentiation (GO:0045667)	121	17	4.38	+	3.88	0.0292
mesenchyme development (GO:0060485)	187	26	6.77	+	3.84	0.000103
heart morphogenesis (GO:0003007)	245	34	8.88	+	3.83	6.34e-07
eye morphogenesis (GO:0048592)	159	22	5.76	+	3.82	0.00146
regulation of canonical Wnt signaling pathway (GO:0060828)	188	26	6.81	+	3.82	0.000114
gastrulation (GO:0007369)	145	20	5.25	+	3.81	0.00548
chromatin remodeling (GO:0006338)	124	17	4.49	+	3.78	0.0401
maintenance of cell number (GO:0098727)	139	19	5.04	+	3.77	0.0118
regulation of fat cell differentiation (GO:0045598)	125	17	4.53	+	3.75	0.0445
developmental growth involved in morphogenesis (GO:0060560)	125	17	4.53	+	3.75	0.0445
morphogenesis of a branching structure (GO:0001763)	200	27	7.25	+	3.73	9.88e-05
kidney epithelium development (GO:0072073)	126	17	4.56	+	3.72	0.0493
neuron projection guidance (GO:0097485)	180	24	6.52	+	3.68	0.000793
stem cell population maintenance (GO:0019827)	135	18	4.89	+	3.68	0.0311
sensory organ morphogenesis (GO:0090596)	280	37	10.14	+	3.65	3.59e-07
branching morphogenesis of an epithelial tube (GO:0048754)	159	21	5.76	+	3.65	0.00575
morphogenesis of a branching epithelium (GO:0061138)	190	25	6.88	+	3.63	0.000551
respiratory tube development (GO:0030323)	198	26	7.17	+	3.62	0.000314
axon guidance (GO:0007411)	178	23	6.45	+	3.57	0.0025
lung development (GO:0030324)	195	25	7.06	+	3.54	0.000892
regulation of gene expression, epigenetic (GO:0040029)	165	21	5.98	+	3.51	0.0102
limb morphogenesis (GO:0035108)	165	21	5.98	+	3.51	0.0102
appendage morphogenesis (GO:0035107)	165	21	5.98	+	3.51	0.0102
cell morphogenesis involved in neuron differentiation (GO:0048667)	386	49	13.98	+	3.5	1.04e-09
regulation of ossification (GO:0030278)	205	26	7.43	+	3.5	0.000613
negative regulation of kinase activity (GO:0033673)	237	30	8.59	+	3.49	6.44e-05
camera-type eye development (GO:0043010)	304	38	11.01	+	3.45	9.3e-07
tube development (GO:0035295)	628	78	22.75	+	3.43	1.35e-16
placenta development (GO:0001890)	163	20	5.9	+	3.39	0.0312
cellular response to peptide hormone stimulus (GO:0071375)	163	20	5.9	+	3.39	0.0312
embryonic morphogenesis (GO:0048598)	600	73	21.74	+	3.36	7.41e-15
negative regulation of transcription from RNA polymerase II promoter (GO:0000122)	800	97	28.98	+	3.35	1.04e-20
regulation of transmembrane receptor protein serine/threonine kinase signaling pathway (GO:0090092)	215	26	7.79	+	3.34	0.00151
regulation of organ morphogenesis (GO:2000027)	199	24	7.21	+	3.33	0.00466
ear development (GO:0043583)	224	27	8.11	+	3.33	0.000939
regulation of cellular response to growth factor stimulus (GO:0090287)	250	30	9.06	+	3.31	0.000206
anterior/posterior pattern specification (GO:0009952)	217	26	7.86	+	3.31	0.0018
embryonic organ morphogenesis (GO:0048562)	309	37	11.19	+	3.31	5.17e-06
morphogenesis of an epithelium (GO:0002009)	485	58	17.57	+	3.3	6.72e-11
cell morphogenesis involved in differentiation (GO:0000904)	503	60	18.22	+	3.29	2.53e-11
negative regulation of transferase activity (GO:0051348)	270	32	9.78	+	3.27	9.43e-05
embryonic organ development (GO:0048568)	465	55	16.85	+	3.26	5.27e-10
neuron projection morphogenesis (GO:0048812)	426	50	15.43	+	3.24	9.9e-09
limb development (GO:0060173)	188	22	6.81	+	3.23	0.022
appendage development (GO:0048736)	188	22	6.81	+	3.23	0.022
cell projection morphogenesis (GO:0048858)	436	51	15.79	+	3.23	6.62e-09
transmembrane receptor protein serine/threonine kinase signaling pathway (GO:0007178)	181	21	6.56	+	3.2	0.0419
plasma membrane bounded cell projection morphogenesis (GO:0120039)	431	50	15.61	+	3.2	1.5e-08
cardiovascular system development (GO:0072358)	536	62	19.42	+	3.19	3.34e-11
negative regulation of transcription, DNA-templated (GO:0045892)	1098	127	39.78	+	3.19	1.83e-26
negative regulation of protein kinase activity (GO:0006469)	217	25	7.86	+	3.18	0.00617
respiratory system development (GO:0060541)	226	26	8.19	+	3.18	0.00382
vasculature development (GO:0001944)	522	60	18.91	+	3.17	1.24e-10
blood vessel morphogenesis (GO:0048514)	394	45	14.27	+	3.15	3.24e-07
tissue morphogenesis (GO:0048729)	587	67	21.27	+	3.15	4.64e-12
negative regulation of nucleic acid-templated transcription (GO:1903507)	1115	127	40.39	+	3.14	7.5e-26
negative regulation of RNA metabolic process (GO:0051253)	1195	136	43.29	+	3.14	5.52e-28
negative regulation of RNA biosynthetic process (GO:1902679)	1116	127	40.43	+	3.14	8.14e-26
blood vessel development (GO:0001568)	494	56	17.9	+	3.13	1.67e-09
cell part morphogenesis (GO:0032990)	460	52	16.66	+	3.12	1.38e-08
forebrain development (GO:0030900)	354	40	12.82	+	3.12	5.4e-06
eye development (GO:0001654)	347	39	12.57	+	3.1	1.02e-05
regionalization (GO:0003002)	340	38	12.32	+	3.09	1.94e-05
heart development (GO:0007507)	520	58	18.84	+	3.08	1.18e-09
telencephalon development (GO:0021537)	225	25	8.15	+	3.07	0.0117
neuron projection development (GO:0031175)	630	70	22.82	+	3.07	3.73e-12
regulation of GTPase activity (GO:0043087)	281	31	10.18	+	3.05	0.000764
kidney development (GO:0001822)	248	27	8.98	+	3.01	0.00654
developmental growth (GO:0048589)	395	43	14.31	+	3	3.73e-06
negative regulation of cellular macromolecule biosynthetic process (GO:2000113)	1291	140	46.77	+	2.99	7.54e-27
cell morphogenesis (GO:0000902)	646	70	23.4	+	2.99	1.26e-11
regulation of peptidyl-tyrosine phosphorylation (GO:0050730)	240	26	8.69	+	2.99	0.0114
sensory organ development (GO:0007423)	545	59	19.74	+	2.99	2.45e-09
negative regulation of neuron differentiation (GO:0045665)	231	25	8.37	+	2.99	0.0184
renal system development (GO:0072001)	269	29	9.75	+	2.98	0.00313
skeletal system morphogenesis (GO:0048705)	232	25	8.4	+	2.97	0.0198
covalent chromatin modification (GO:0016569)	438	47	15.87	+	2.96	9.08e-07
transmembrane receptor protein tyrosine kinase signaling pathway (GO:0007169)	345	37	12.5	+	2.96	9.05e-05
brain development (GO:0007420)	569	61	20.61	+	2.96	1.44e-09
axonogenesis (GO:0007409)	308	33	11.16	+	2.96	0.000574
growth (GO:0040007)	449	48	16.27	+	2.95	6.48e-07
negative regulation of macromolecule biosynthetic process (GO:0010558)	1343	141	48.65	+	2.9	1.12e-25
negative regulation of cell differentiation (GO:0045596)	689	72	24.96	+	2.88	2.92e-11
negative regulation of nucleobase-containing compound metabolic process (GO:0045934)	1351	141	48.94	+	2.88	2e-25
actin cytoskeleton organization (GO:0030036)	413	43	14.96	+	2.87	1.38e-05
enzyme linked receptor protein signaling pathway (GO:0007167)	530	55	19.2	+	2.86	7.89e-08
negative regulation of cell development (GO:0010721)	338	35	12.24	+	2.86	0.000519
negative regulation of phosphorylation (GO:0042326)	447	46	16.19	+	2.84	5.32e-06
transcription, DNA-templated (GO:0006351)	1907	196	69.08	+	2.84	7.91e-37
head development (GO:0060322)	613	63	22.21	+	2.84	3.45e-09
nucleic acid-templated transcription (GO:0097659)	1908	196	69.12	+	2.84	8.51e-37
chordate embryonic development (GO:0043009)	701	72	25.4	+	2.84	6.78e-11
chromatin organization (GO:0006325)	604	62	21.88	+	2.83	5.63e-09
RNA biosynthetic process (GO:0032774)	1911	196	69.23	+	2.83	1.06e-36
negative regulation of cellular biosynthetic process (GO:0031327)	1415	145	51.26	+	2.83	1.74e-25
animal organ morphogenesis (GO:0009887)	928	95	33.62	+	2.83	2.8e-15
circulatory system development (GO:0072359)	841	86	30.47	+	2.82	1.71e-13
pattern specification process (GO:0007389)	431	44	15.61	+	2.82	1.59e-05
negative regulation of biosynthetic process (GO:0009890)	1446	147	52.38	+	2.81	1.49e-25
embryo development ending in birth or egg hatching (GO:0009792)	710	72	25.72	+	2.8	1.26e-10
neuron differentiation (GO:0030182)	947	96	34.31	+	2.8	3.37e-15
neuron development (GO:0048666)	772	78	27.97	+	2.79	1.12e-11
negative regulation of neurogenesis (GO:0050768)	297	30	10.76	+	2.79	0.00743
urogenital system development (GO:0001655)	307	31	11.12	+	2.79	0.00494
positive regulation of transcription from RNA polymerase II promoter (GO:0045944)	1121	113	40.61	+	2.78	2.43e-18
in utero embryonic development (GO:0001701)	428	43	15.51	+	2.77	3.86e-05
axon development (GO:0061564)	329	33	11.92	+	2.77	0.00249
embryo development (GO:0009790)	1058	106	38.33	+	2.77	8.79e-17
positive regulation of nucleic acid-templated transcription (GO:1903508)	1415	141	51.26	+	2.75	1.82e-23
positive regulation of transcription, DNA-templated (GO:0045893)	1415	141	51.26	+	2.75	1.82e-23
positive regulation of RNA biosynthetic process (GO:1902680)	1416	141	51.3	+	2.75	1.95e-23
positive regulation of RNA metabolic process (GO:0051254)	1492	148	54.05	+	2.74	1.12e-24
striated muscle tissue development (GO:0014706)	304	30	11.01	+	2.72	0.0118
cellular response to organonitrogen compound (GO:0071417)	355	35	12.86	+	2.72	0.00163
regulation of transcription from RNA polymerase II promoter (GO:0006357)	1846	182	66.88	+	2.72	2.3e-31
cellular component morphogenesis (GO:0032989)	741	73	26.84	+	2.72	3.33e-10
actin filament-based process (GO:0030029)	467	46	16.92	+	2.72	2.03e-05
regulation of neurogenesis (GO:0050767)	828	81	30	+	2.7	1.74e-11
negative regulation of gene expression (GO:0010629)	1504	147	54.49	+	2.7	7.8e-24
cellular response to hormone stimulus (GO:0032870)	369	36	13.37	+	2.69	0.0014
regulation of cell development (GO:0060284)	955	93	34.6	+	2.69	1.56e-13
protein ubiquitination (GO:0016567)	432	42	15.65	+	2.68	0.000145
gland development (GO:0048732)	392	38	14.2	+	2.68	0.000747
negative regulation of nervous system development (GO:0051961)	320	31	11.59	+	2.67	0.0115
response to growth factor (GO:0070848)	372	36	13.48	+	2.67	0.00169
histone modification (GO:0016570)	321	31	11.63	+	2.67	0.0123
negative regulation of protein phosphorylation (GO:0001933)	405	39	14.67	+	2.66	0.000599
reproductive structure development (GO:0048608)	417	40	15.11	+	2.65	0.00045
regulation of protein kinase activity (GO:0045859)	648	62	23.48	+	2.64	1e-07
regulation of kinase activity (GO:0043549)	711	68	25.76	+	2.64	9.82e-09
protein modification by small protein conjugation (GO:0032446)	471	45	17.06	+	2.64	7.41e-05
reproductive system development (GO:0061458)	421	40	15.25	+	2.62	0.000576
central nervous system development (GO:0007417)	749	71	27.13	+	2.62	4.56e-09
nucleobase-containing compound biosynthetic process (GO:0034654)	2143	203	77.63	+	2.61	2.1e-33
cellular response to growth factor stimulus (GO:0071363)	359	34	13.01	+	2.61	0.00592
regulation of developmental growth (GO:0048638)	349	33	12.64	+	2.61	0.0089
regulation of neuron differentiation (GO:0045664)	682	64	24.71	+	2.59	1.03e-07
epithelium development (GO:0060429)	992	93	35.94	+	2.59	1.58e-12
muscle tissue development (GO:0060537)	320	30	11.59	+	2.59	0.0321
heterocycle biosynthetic process (GO:0018130)	2209	206	80.03	+	2.57	4.67e-33
cellular response to endogenous stimulus (GO:0071495)	805	75	29.16	+	2.57	2.23e-09
generation of neurons (GO:0048699)	1500	139	54.34	+	2.56	3.97e-20
anatomical structure morphogenesis (GO:0009653)	2041	189	73.94	+	2.56	2.53e-29
aromatic compound biosynthetic process (GO:0019438)	2217	205	80.32	+	2.55	2.41e-32
positive regulation of nucleobase-containing compound metabolic process (GO:0045935)	1745	161	63.22	+	2.55	6.71e-24
regulation of nervous system development (GO:0051960)	924	85	33.47	+	2.54	9.96e-11
neurogenesis (GO:0022008)	1600	147	57.96	+	2.54	3.38e-21
positive regulation of protein kinase activity (GO:0045860)	416	38	15.07	+	2.52	0.00318
anatomical structure formation involved in morphogenesis (GO:0048646)	854	78	30.94	+	2.52	1.93e-09
negative regulation of developmental process (GO:0051093)	922	84	33.4	+	2.51	2.43e-10
positive regulation of cell development (GO:0010720)	582	53	21.08	+	2.51	1.75e-05
epithelial cell differentiation (GO:0030855)	495	45	17.93	+	2.51	0.000309
organic cyclic compound biosynthetic process (GO:1901362)	2322	210	84.12	+	2.5	5.79e-32
protein phosphorylation (GO:0006468)	744	67	26.95	+	2.49	1.91e-07
regulation of neuron projection development (GO:0010975)	523	47	18.95	+	2.48	0.000215
cellular response to nitrogen compound (GO:1901699)	435	39	15.76	+	2.47	0.00353
negative regulation of phosphorus metabolic process (GO:0010563)	581	52	21.05	+	2.47	4.38e-05
negative regulation of phosphate metabolic process (GO:0045936)	581	52	21.05	+	2.47	4.38e-05
negative regulation of protein modification process (GO:0031400)	550	49	19.92	+	2.46	0.000141
regulation of plasma membrane bounded cell projection organization (GO:0120035)	674	60	24.42	+	2.46	3.42e-06
positive regulation of gene expression (GO:0010628)	1781	158	64.52	+	2.45	1.36e-21
muscle structure development (GO:0061061)	463	41	16.77	+	2.44	0.00245
positive regulation of macromolecule biosynthetic process (GO:0010557)	1661	147	60.17	+	2.44	1.2e-19
positive regulation of neurogenesis (GO:0050769)	509	45	18.44	+	2.44	0.000674
negative regulation of nitrogen compound metabolic process (GO:0051172)	2176	192	78.83	+	2.44	3.21e-27
regulation of transferase activity (GO:0051338)	816	72	29.56	+	2.44	8.17e-08
regulation of cell projection organization (GO:0031344)	683	60	24.74	+	2.42	5.6e-06
tissue development (GO:0009888)	1526	134	55.28	+	2.42	3.2e-17
positive regulation of hydrolase activity (GO:0051345)	479	42	17.35	+	2.42	0.00226
skeletal system development (GO:0001501)	446	39	16.16	+	2.41	0.00644
regulation of cell differentiation (GO:0045595)	1698	148	61.51	+	2.41	3.48e-19
positive regulation of kinase activity (GO:0033674)	452	39	16.37	+	2.38	0.00886
nervous system development (GO:0007399)	2106	181	76.29	+	2.37	6.02e-24
cellular nitrogen compound biosynthetic process (GO:0044271)	2584	221	93.61	+	2.36	1.63e-30
positive regulation of cellular biosynthetic process (GO:0031328)	1797	153	65.1	+	2.35	5.23e-19
negative regulation of cell proliferation (GO:0008285)	646	55	23.4	+	2.35	8.45e-05
protein modification by small protein conjugation or removal (GO:0070647)	589	50	21.34	+	2.34	0.000439
regulation of RNA metabolic process (GO:0051252)	3295	279	119.37	+	2.34	1.77e-40
negative regulation of cellular metabolic process (GO:0031324)	2339	198	84.73	+	2.34	5.71e-26
negative regulation of signal transduction (GO:0009968)	1091	92	39.52	+	2.33	1.06e-09
regulation of transcription, DNA-templated (GO:0006355)	3113	262	112.77	+	2.32	8.48e-37
positive regulation of biosynthetic process (GO:0009891)	1833	154	66.4	+	2.32	1.32e-18
regulation of RNA biosynthetic process (GO:2001141)	3134	263	113.54	+	2.32	9.23e-37
negative regulation of macromolecule metabolic process (GO:0010605)	2300	193	83.32	+	2.32	1.13e-24
negative regulation of cell communication (GO:0010648)	1217	102	44.09	+	2.31	6.11e-11
regulation of nucleic acid-templated transcription (GO:1903506)	3128	262	113.32	+	2.31	1.96e-36
cell proliferation (GO:0008283)	562	47	20.36	+	2.31	0.00169
negative regulation of signaling (GO:0023057)	1221	102	44.23	+	2.31	7.48e-11
response to endogenous stimulus (GO:0009719)	961	80	34.81	+	2.3	9.03e-08
cellular macromolecule biosynthetic process (GO:0034645)	2690	222	97.45	+	2.28	1.84e-28
positive regulation of cell differentiation (GO:0045597)	996	82	36.08	+	2.27	8.38e-08
RNA metabolic process (GO:0016070)	2673	220	96.83	+	2.27	5.77e-28
chromosome organization (GO:0051276)	877	72	31.77	+	2.27	1.9e-06
regulation of cell migration (GO:0030334)	756	62	27.39	+	2.26	3.76e-05
regulation of growth (GO:0040008)	660	54	23.91	+	2.26	0.000416
regulation of cell adhesion (GO:0030155)	648	53	23.48	+	2.26	0.00056
macromolecule biosynthetic process (GO:0009059)	2727	223	98.79	+	2.26	4.65e-28
positive regulation of nervous system development (GO:0051962)	575	47	20.83	+	2.26	0.00319
plasma membrane bounded cell projection organization (GO:0120036)	969	79	35.1	+	2.25	3.27e-07
cell migration (GO:0016477)	749	61	27.13	+	2.25	6.46e-05
positive regulation of transferase activity (GO:0051347)	528	43	19.13	+	2.25	0.011
cell projection organization (GO:0030030)	1007	82	36.48	+	2.25	1.43e-07
regulation of locomotion (GO:0040012)	873	71	31.63	+	2.24	3.79e-06
positive regulation of developmental process (GO:0051094)	1355	110	49.09	+	2.24	3.8e-11
peptidyl-amino acid modification (GO:0018193)	679	55	24.6	+	2.24	0.00043
cytoskeleton organization (GO:0007010)	890	72	32.24	+	2.23	3.54e-06
regulation of nucleobase-containing compound metabolic process (GO:0019219)	3659	294	132.55	+	2.22	6.27e-39
regulation of cell motility (GO:2000145)	797	64	28.87	+	2.22	4.61e-05
negative regulation of metabolic process (GO:0009892)	2549	204	92.34	+	2.21	7.99e-24
regulation of multicellular organismal development (GO:2000026)	1864	149	67.53	+	2.21	7.09e-16
positive regulation of catalytic activity (GO:0043085)	1014	81	36.73	+	2.21	4.78e-07
regulation of cellular macromolecule biosynthetic process (GO:2000112)	3496	278	126.65	+	2.2	2.83e-35
regulation of anatomical structure size (GO:0090066)	504	40	18.26	+	2.19	0.0467
negative regulation of multicellular organismal process (GO:0051241)	1137	90	41.19	+	2.18	5.92e-08
regulation of cellular protein localization (GO:1903827)	596	47	21.59	+	2.18	0.00848
regulation of cellular component movement (GO:0051270)	878	69	31.81	+	2.17	2.67e-05
regulation of phosphorylation (GO:0042325)	1427	112	51.7	+	2.17	1.91e-10
regulation of developmental process (GO:0050793)	2383	187	86.33	+	2.17	2.53e-20
cell development (GO:0048468)	1546	121	56.01	+	2.16	1.76e-11
regulation of macromolecule biosynthetic process (GO:0010556)	3599	281	130.38	+	2.16	2.4e-34
regulation of gene expression (GO:0010468)	3862	301	139.91	+	2.15	1.38e-37
positive regulation of macromolecule metabolic process (GO:0010604)	2892	225	104.77	+	2.15	2.51e-25
positive regulation of cellular metabolic process (GO:0031325)	2944	229	106.65	+	2.15	6.58e-26
positive regulation of nitrogen compound metabolic process (GO:0051173)	2817	219	102.05	+	2.15	2.12e-24
regulation of anatomical structure morphogenesis (GO:0022603)	952	74	34.49	+	2.15	1.1e-05
positive regulation of molecular function (GO:0044093)	1350	104	48.91	+	2.13	5.65e-09
gene expression (GO:0010467)	2976	229	107.81	+	2.12	3.03e-25
regulation of cellular biosynthetic process (GO:0031326)	3790	291	137.3	+	2.12	1.15e-34
regulation of biosynthetic process (GO:0009889)	3849	294	139.44	+	2.11	9.82e-35
negative regulation of response to stimulus (GO:0048585)	1415	108	51.26	+	2.11	3.38e-09
locomotion (GO:0040011)	1051	80	38.07	+	2.1	5.75e-06
cellular protein modification process (GO:0006464)	2215	168	80.24	+	2.09	3.14e-16
protein modification process (GO:0036211)	2215	168	80.24	+	2.09	3.14e-16
regulation of cellular localization (GO:0060341)	913	69	33.08	+	2.09	0.000122
regulation of cell proliferation (GO:0042127)	1570	118	56.88	+	2.07	6.45e-10
positive regulation of metabolic process (GO:0009893)	3143	236	113.86	+	2.07	9.77e-25
nucleic acid metabolic process (GO:0090304)	3102	232	112.38	+	2.06	6.15e-24
macromolecule modification (GO:0043412)	2454	183	88.9	+	2.06	2.34e-17
cellular biosynthetic process (GO:0044249)	3411	254	123.57	+	2.06	9.68e-27
cellular response to oxygen-containing compound (GO:1901701)	714	53	25.87	+	2.05	0.0103
regulation of protein phosphorylation (GO:0001932)	1321	98	47.86	+	2.05	2.27e-07
regulation of hydrolase activity (GO:0051336)	905	67	32.79	+	2.04	0.000427
phosphorylation (GO:0016310)	974	72	35.29	+	2.04	0.000139
localization of cell (GO:0051674)	853	63	30.9	+	2.04	0.00118
cell motility (GO:0048870)	853	63	30.9	+	2.04	0.00118
regulation of catalytic activity (GO:0050790)	1724	127	62.46	+	2.03	2.52e-10
organic substance biosynthetic process (GO:1901576)	3498	256	126.72	+	2.02	7.41e-26
hematopoietic or lymphoid organ development (GO:0048534)	670	49	24.27	+	2.02	0.0387
negative regulation of protein metabolic process (GO:0051248)	1013	74	36.7	+	2.02	0.00014
regulation of phosphorus metabolic process (GO:0051174)	1674	122	60.64	+	2.01	1.84e-09
positive regulation of multicellular organismal process (GO:0051240)	1633	119	59.16	+	2.01	3.85e-09
negative regulation of cellular protein metabolic process (GO:0032269)	950	69	34.42	+	2	0.000544
negative regulation of molecular function (GO:0044092)	964	70	34.92	+	2	0.000438
movement of cell or subcellular component (GO:0006928)	1213	88	43.94	+	2	7.62e-06
regulation of phosphate metabolic process (GO:0019220)	1669	121	60.46	+	2	3.33e-09
biosynthetic process (GO:0009058)	3564	258	129.11	+	2	2.13e-25
regulation of multicellular organismal process (GO:0051239)	2784	200	100.86	+	1.98	1.24e-17
regulation of nitrogen compound metabolic process (GO:0051171)	5207	373	188.63	+	1.98	6.47e-42
cellular response to organic substance (GO:0071310)	1593	114	57.71	+	1.98	4e-08
regulation of primary metabolic process (GO:0080090)	5334	381	193.23	+	1.97	5.53e-43
intracellular signal transduction (GO:0035556)	1261	90	45.68	+	1.97	1.06e-05
system development (GO:0048731)	3957	282	143.35	+	1.97	1.47e-27
animal organ development (GO:0048513)	2811	200	101.83	+	1.96	3.73e-17
regulation of protein modification process (GO:0031399)	1645	117	59.59	+	1.96	2.94e-08
nucleobase-containing compound metabolic process (GO:0006139)	3560	251	128.97	+	1.95	9.1e-23
regulation of molecular function (GO:0065009)	2312	163	83.76	+	1.95	1.13e-12
regulation of macromolecule metabolic process (GO:0060255)	5350	377	193.81	+	1.95	7.28e-41
multicellular organism development (GO:0007275)	4520	316	163.75	+	1.93	8.91e-31
regulation of cellular metabolic process (GO:0031323)	5465	382	197.98	+	1.93	7.74e-41
regulation of organelle organization (GO:0033043)	1163	81	42.13	+	1.92	0.000216
cell differentiation (GO:0030154)	3446	240	124.84	+	1.92	1.13e-20
cellular developmental process (GO:0048869)	3515	244	127.34	+	1.92	5.98e-21
positive regulation of phosphorylation (GO:0042327)	957	66	34.67	+	1.9	0.00638
regulation of cell cycle (GO:0051726)	914	63	33.11	+	1.9	0.0117
positive regulation of cellular component organization (GO:0051130)	1220	84	44.2	+	1.9	0.000192
heterocycle metabolic process (GO:0046483)	3690	254	133.68	+	1.9	1.29e-21
regulation of signal transduction (GO:0009966)	2516	173	91.15	+	1.9	1.04e-12
regulation of metabolic process (GO:0019222)	5800	397	210.12	+	1.89	4.91e-41
cellular macromolecule metabolic process (GO:0044260)	5440	372	197.07	+	1.89	5.68e-37
negative regulation of cellular process (GO:0048523)	4281	292	155.09	+	1.88	1.24e-25
cellular aromatic compound metabolic process (GO:0006725)	3742	254	135.56	+	1.87	9.72e-21
cellular response to chemical stimulus (GO:0070887)	2000	135	72.45	+	1.86	1.89e-08
regulation of localization (GO:0032879)	2609	176	94.52	+	1.86	3.12e-12
organic cyclic compound metabolic process (GO:1901360)	3933	265	142.48	+	1.86	1.57e-21
anatomical structure development (GO:0048856)	4811	324	174.29	+	1.86	9.49e-29
regulation of cell communication (GO:0010646)	2848	191	103.17	+	1.85	1.94e-13
positive regulation of protein phosphorylation (GO:0001934)	911	61	33	+	1.85	0.042
regulation of signaling (GO:0023051)	2870	192	103.97	+	1.85	2e-13
regulation of protein localization (GO:0032880)	1032	69	37.39	+	1.85	0.0104
positive regulation of signal transduction (GO:0009967)	1334	89	48.33	+	1.84	0.000291
positive regulation of phosphorus metabolic process (GO:0010562)	1083	72	39.23	+	1.84	0.00737
positive regulation of phosphate metabolic process (GO:0045937)	1083	72	39.23	+	1.84	0.00737
cellular nitrogen compound metabolic process (GO:0034641)	4108	273	148.82	+	1.83	1.55e-21
developmental process (GO:0032502)	5139	341	186.17	+	1.83	1.02e-29
regulation of cellular component organization (GO:0051128)	2336	154	84.63	+	1.82	2.31e-09
cellular protein metabolic process (GO:0044267)	2740	180	99.26	+	1.81	1.57e-11
negative regulation of biological process (GO:0048519)	4713	307	170.74	+	1.8	5.29e-24
regulation of intracellular signal transduction (GO:1902531)	1570	102	56.88	+	1.79	9.76e-05
positive regulation of cellular process (GO:0048522)	4899	318	177.48	+	1.79	5.11e-25
positive regulation of protein modification process (GO:0031401)	1112	72	40.28	+	1.79	0.0186
cell surface receptor signaling pathway (GO:0007166)	1699	110	61.55	+	1.79	2.87e-05
regulation of cellular protein metabolic process (GO:0032268)	2307	149	83.58	+	1.78	2.9e-08
regulation of protein metabolic process (GO:0051246)	2496	161	90.42	+	1.78	3.35e-09
phosphorus metabolic process (GO:0006793)	1690	109	61.22	+	1.78	4.19e-05
phosphate-containing compound metabolic process (GO:0006796)	1628	105	58.98	+	1.78	8.36e-05
response to oxygen-containing compound (GO:1901700)	1121	71	40.61	+	1.75	0.046
organelle organization (GO:0006996)	2784	176	100.86	+	1.75	1.09e-09
regulation of transport (GO:0051049)	1867	118	67.64	+	1.74	2.76e-05
cellular protein localization (GO:0034613)	1174	74	42.53	+	1.74	0.0341
cellular macromolecule localization (GO:0070727)	1183	74	42.86	+	1.73	0.0443
positive regulation of cell communication (GO:0010647)	1503	94	54.45	+	1.73	0.00214
regulation of response to stimulus (GO:0048583)	3389	211	122.77	+	1.72	6.92e-12
positive regulation of signaling (GO:0023056)	1510	94	54.7	+	1.72	0.00262
positive regulation of biological process (GO:0048518)	5414	337	196.13	+	1.72	7.96e-24
macromolecule metabolic process (GO:0043170)	6156	382	223.01	+	1.71	8.9e-29
positive regulation of cellular protein metabolic process (GO:0032270)	1393	86	50.46	+	1.7	0.0121
positive regulation of protein metabolic process (GO:0051247)	1487	90	53.87	+	1.67	0.0151
cellular component organization (GO:0016043)	4680	283	169.54	+	1.67	2.03e-16
nitrogen compound metabolic process (GO:0006807)	6835	411	247.61	+	1.66	3.4e-29
regulation of apoptotic process (GO:0042981)	1465	88	53.07	+	1.66	0.0267
cellular metabolic process (GO:0044237)	7163	430	259.49	+	1.66	2.16e-31
cellular localization (GO:0051641)	1894	113	68.61	+	1.65	0.00124
cellular component organization or biogenesis (GO:0071840)	4853	288	175.81	+	1.64	1.15e-15
regulation of programmed cell death (GO:0043067)	1483	88	53.72	+	1.64	0.0427
positive regulation of response to stimulus (GO:0048584)	1928	113	69.85	+	1.62	0.00298
regulation of cell death (GO:0010941)	1622	95	58.76	+	1.62	0.0295
primary metabolic process (GO:0044238)	7386	428	267.57	+	1.6	2.33e-27
response to organic substance (GO:0010033)	2266	131	82.09	+	1.6	0.000627
protein metabolic process (GO:0019538)	3471	196	125.74	+	1.56	8.02e-07
organic substance metabolic process (GO:0071704)	7742	437	280.47	+	1.56	1.32e-25
metabolic process (GO:0008152)	8210	448	297.42	+	1.51	3.27e-23
response to chemical (GO:0042221)	3301	177	119.59	+	1.48	0.000387
organonitrogen compound metabolic process (GO:1901564)	4324	231	156.65	+	1.47	1.62e-06
regulation of cellular process (GO:0050794)	10342	540	374.66	+	1.44	5.23e-28
multicellular organismal process (GO:0032501)	7058	364	255.69	+	1.42	9.27e-12
regulation of biological process (GO:0050789)	10941	562	396.36	+	1.42	1.9e-28
regulation of biological quality (GO:0065008)	3309	169	119.88	+	1.41	0.0184
biological regulation (GO:0065007)	11457	576	415.05	+	1.39	4.21e-27
localization (GO:0051179)	4604	220	166.79	+	1.32	0.039
cellular process (GO:0009987)	13793	646	499.68	+	1.29	5.01e-25
biological_process (GO:0008150)	20554	787	744.61	+	1.06	3.86e-07
sensory perception (GO:0007600)	1769	22	64.09	-	0.34	2.88e-06
G-protein coupled receptor signaling pathway (GO:0007186)	1806	22	65.43	-	0.34	1.09e-06
Unclassified (UNCLASSIFIED)	1667	18	60.39	-	0.3	0
response to biotic stimulus (GO:0009607)	841	9	30.47	-	0.3	0.0323
response to other organism (GO:0051707)	809	8	29.31	-	0.27	0.0218
response to external biotic stimulus (GO:0043207)	811	8	29.38	-	0.27	0.0206
sensory perception of smell (GO:0007608)	1104	4	39.99	-	< 0.2	1.87e-09
sensory perception of chemical stimulus (GO:0007606)	1391	5	50.39	-	< 0.2	8.73e-13

## Sheet: molecular function of the 818 g
Analysis Type:	PANTHER Overrepresentation Test (release 20170413)
Annotation Version and Release Date:	GO Ontology database Released 2017-10-24
Analyzed List:	upload_1 (Mus musculus)
Reference List:	Mus musculus (all genes in database)
Bonferroni correction:	TRUE
Bonferroni count:	3083
GO molecular function complete	Mus musculus - REFLIST (22221)	upload_1 (805)	upload_1 (expected)	upload_1 (over/under)	upload_1 (fold Enrichment)	upload_1 (P-value)
RNA polymerase II core promoter sequence-specific DNA binding (GO:0000979)	68	16	2.46	+	6.49	2.42e-05
Rac GTPase binding (GO:0048365)	61	13	2.21	+	5.88	0.0018
SMAD binding (GO:0046332)	79	16	2.86	+	5.59	0.000185
core promoter sequence-specific DNA binding (GO:0001046)	121	23	4.38	+	5.25	8.52e-07
transcription corepressor activity (GO:0003714)	177	30	6.41	+	4.68	2.77e-08
core promoter binding (GO:0001047)	186	31	6.74	+	4.6	1.89e-08
transcriptional repressor activity, RNA polymerase II transcription factor binding (GO:0001191)	102	15	3.7	+	4.06	0.023
histone deacetylase binding (GO:0042826)	118	16	4.27	+	3.74	0.0312
transcription factor activity, RNA polymerase II transcription factor binding (GO:0001076)	157	21	5.69	+	3.69	0.0017
transcriptional repressor activity, RNA polymerase II transcription regulatory region sequence-specific binding (GO:0001227)	224	28	8.11	+	3.45	9.46e-05
histone binding (GO:0042393)	163	20	5.9	+	3.39	0.0113
RNA polymerase II regulatory region DNA binding (GO:0001012)	682	83	24.71	+	3.36	9.06e-18
Rho GTPase binding (GO:0017048)	149	18	5.4	+	3.33	0.0416
chromatin binding (GO:0003682)	555	67	20.11	+	3.33	1.14e-13
transcription factor activity, RNA polymerase II core promoter proximal region sequence-specific binding (GO:0000982)	432	52	15.65	+	3.32	4.88e-10
transcriptional activator activity, RNA polymerase II core promoter proximal region sequence-specific binding (GO:0001077)	291	35	10.54	+	3.32	4.86e-06
transcriptional repressor activity, RNA polymerase II core promoter proximal region sequence-specific binding (GO:0001078)	150	18	5.43	+	3.31	0.0454
regulatory region nucleic acid binding (GO:0001067)	901	108	32.64	+	3.31	1.56e-23
transcription regulatory region DNA binding (GO:0044212)	895	107	32.42	+	3.3	3.41e-23
regulatory region DNA binding (GO:0000975)	897	107	32.5	+	3.29	4.05e-23
transcriptional activator activity, RNA polymerase II transcription regulatory region sequence-specific binding (GO:0001228)	421	50	15.25	+	3.28	2.34e-09
RNA polymerase II regulatory region sequence-specific DNA binding (GO:0000977)	676	80	24.49	+	3.27	2.53e-16
sequence-specific double-stranded DNA binding (GO:1990837)	784	91	28.4	+	3.2	2.1e-18
transcription regulatory region sequence-specific DNA binding (GO:0000976)	750	85	27.17	+	3.13	2.25e-16
transcription factor activity, transcription factor binding (GO:0000989)	505	57	18.29	+	3.12	4.34e-10
transcription factor activity, protein binding (GO:0000988)	514	58	18.62	+	3.11	2.66e-10
transcription cofactor activity (GO:0003712)	437	49	15.83	+	3.1	2.93e-08
transcription factor binding (GO:0008134)	583	64	21.12	+	3.03	4.48e-11
sequence-specific DNA binding (GO:0043565)	1052	115	38.11	+	3.02	5.55e-22
RNA polymerase II transcription factor activity, sequence-specific DNA binding (GO:0000981)	758	81	27.46	+	2.95	5.01e-14
double-stranded DNA binding (GO:0003690)	868	92	31.45	+	2.93	4.39e-16
RNA polymerase II core promoter proximal region sequence-specific DNA binding (GO:0000978)	414	43	15	+	2.87	5.35e-06
core promoter proximal region sequence-specific DNA binding (GO:0000987)	427	43	15.47	+	2.78	1.3e-05
core promoter proximal region DNA binding (GO:0001159)	429	43	15.54	+	2.77	1.49e-05
transcription regulator activity (GO:0140110)	1460	138	52.89	+	2.61	3.54e-21
protein kinase binding (GO:0019901)	646	61	23.4	+	2.61	9e-08
nucleic acid binding transcription factor activity (GO:0001071)	1127	106	40.83	+	2.6	2.71e-15
transcription factor activity, sequence-specific DNA binding (GO:0003700)	1127	106	40.83	+	2.6	2.71e-15
ubiquitin-like protein transferase activity (GO:0019787)	449	42	16.27	+	2.58	0.000149
ubiquitin-protein transferase activity (GO:0004842)	432	40	15.65	+	2.56	0.000402
Ras GTPase binding (GO:0017016)	378	35	13.69	+	2.56	0.00244
kinase binding (GO:0019900)	725	67	26.26	+	2.55	2.3e-08
DNA binding (GO:0003677)	1960	179	71	+	2.52	3.83e-27
small GTPase binding (GO:0031267)	394	35	14.27	+	2.45	0.00606
GTPase binding (GO:0051020)	488	43	17.68	+	2.43	0.000517
protein kinase activity (GO:0004672)	597	51	21.63	+	2.36	9.58e-05
phosphotransferase activity, alcohol group as acceptor (GO:0016773)	699	57	25.32	+	2.25	7.05e-05
protein domain specific binding (GO:0019904)	771	59	27.93	+	2.11	0.00034
kinase activity (GO:0016301)	763	58	27.64	+	2.1	0.000542
nucleic acid binding (GO:0003676)	3370	243	122.08	+	1.99	1.33e-23
enzyme binding (GO:0019899)	2185	157	79.16	+	1.98	3.35e-13
protein complex binding (GO:0032403)	920	65	33.33	+	1.95	0.00125
transferase activity, transferring phosphorus-containing groups (GO:0016772)	901	63	32.64	+	1.93	0.00266
cytoskeletal protein binding (GO:0008092)	874	59	31.66	+	1.86	0.0171
heterocyclic compound binding (GO:1901363)	5147	340	186.46	+	1.82	1.23e-29
organic cyclic compound binding (GO:0097159)	5241	343	189.87	+	1.81	3.27e-29
macromolecular complex binding (GO:0044877)	1116	73	40.43	+	1.81	0.00397
metal ion binding (GO:0046872)	3391	220	122.85	+	1.79	4.25e-15
catalytic activity, acting on a protein (GO:0140096)	2183	139	79.08	+	1.76	1.75e-07
cation binding (GO:0043169)	3489	221	126.4	+	1.75	5.35e-14
transferase activity (GO:0016740)	2274	143	82.38	+	1.74	2.05e-07
protein dimerization activity (GO:0046983)	1315	79	47.64	+	1.66	0.0317
ion binding (GO:0043167)	5296	305	191.86	+	1.59	1.42e-15
protein binding (GO:0005515)	8645	497	313.18	+	1.59	1.23e-35
binding (GO:0005488)	12759	652	462.22	+	1.41	2.51e-42
molecular_function (GO:0003674)	20377	787	738.2	+	1.07	9.12e-10
signal transducer activity (GO:0004871)	2320	44	84.05	-	0.52	0.00117
molecular transducer activity (GO:0060089)	2329	36	84.37	-	0.43	1.43e-06
receptor activity (GO:0004872)	2269	33	82.2	-	0.4	3.47e-07
signaling receptor activity (GO:0038023)	2065	27	74.81	-	0.36	1.19e-07
transmembrane receptor activity (GO:0099600)	2013	23	72.92	-	0.32	4.82e-09
transmembrane signaling receptor activity (GO:0004888)	1971	22	71.4	-	0.31	4.51e-09
Unclassified (UNCLASSIFIED)	1844	18	66.8	-	0.27	0

## Sheet: List of DEG in HDAC1 KO HE
EnsembleGeneID	symbol	logFC	logCPM	PValue	FDR
ENSMUSG00000055421	Pcdh9	5.27715	0.746613	1.21847e-16	1.37494e-13
ENSMUSG00000063975	Slco1a5	4.46063	-0.0104424	5.91335e-07	2.84956e-05
ENSMUSG00000043441	Gpr149	4.39378	0.378575	6.98232e-11	1.31316e-08
ENSMUSG00000048636	A730049H05Rik	4.16928	-0.679155	5.19218e-08	3.86842e-06
ENSMUSG00000056258	Kcnq3	3.99706	0.396231	2.57198e-08	2.09802e-06
ENSMUSG00000033377	Palmd	3.99281	2.07414	1.09113e-12	3.60366e-10
ENSMUSG00000022371	Col14a1	3.96628	-0.583731	3.92622e-05	0.000820448
ENSMUSG00000086528	Gm15731	3.77371	-0.608333	2.67002e-05	0.000599582
ENSMUSG00000027827	Kcnab1	3.76629	0.812646	3.03522e-10	4.42502e-08
ENSMUSG00000050505	Pcdh20	3.51339	0.171234	3.08281e-09	3.72717e-07
ENSMUSG00000053164	Gpr21	3.50381	-0.264292	2.42302e-05	0.000557048
ENSMUSG00000027869	Hsd3b6	3.43001	-0.00133684	2.76356e-06	0.000100595
ENSMUSG00000037171	Nodal	3.39043	1.33031	0.000411535	0.00500233
ENSMUSG00000051048	P4ha3	3.37455	1.46741	6.57699e-11	1.25435e-08
ENSMUSG00000020681	Ace	3.04456	2.95507	1.53138e-17	2.59206e-14
ENSMUSG00000049723	Mmp12	3.03608	-0.226494	0.0043322	0.0293019
ENSMUSG00000001494	Sost	3.01648	6.22764	1.7652e-26	1.19513e-22
ENSMUSG00000046714	Foxc2	2.90858	3.05433	2.02742e-09	2.49575e-07
ENSMUSG00000055761	Nkain3	2.87046	0.875489	1.39672e-06	5.76616e-05
ENSMUSG00000075585	6330403L08Rik	2.85474	-0.34924	0.00728054	0.0428793
ENSMUSG00000028370	Pappa	2.80845	2.45806	5.42535e-09	5.87717e-07
ENSMUSG00000042793	Lgr6	2.73629	2.40049	2.27765e-13	8.81189e-11
ENSMUSG00000024987	Cyp26a1	2.70201	4.54476	2.73522e-13	1.02882e-10
ENSMUSG00000040329	Il7	2.70042	-0.0200644	0.000129273	0.00213996
ENSMUSG00000043531	Sorcs1	2.66996	0.591396	2.55543e-07	1.41816e-05
ENSMUSG00000038602	Slc35f1	2.6614	2.48854	2.10199e-10	3.34859e-08
ENSMUSG00000027015	Cybrd1	2.65174	0.955673	1.36973e-05	0.00035128
ENSMUSG00000064371	mt-Tt	2.64401	1.31081	1.86271e-07	1.10726e-05
ENSMUSG00000042372	Dmrt3	2.5582	1.6575	3.42122e-06	0.000118786
ENSMUSG00000052981	Ube2ql1	2.51991	3.65791	1.69219e-08	1.5075e-06
ENSMUSG00000086040	Wipf3	2.48686	4.85649	8.37827e-15	5.35141e-12
ENSMUSG00000022206	Npr3	2.46583	2.40506	2.5042e-05	0.000568949
ENSMUSG00000041216	Clvs1	2.45515	0.144094	0.000141176	0.0022785
ENSMUSG00000027796	Smad9	2.44983	1.44095	2.4351e-07	1.3682e-05
ENSMUSG00000031762	Mt2	2.42085	0.0657491	0.000389981	0.00478761
ENSMUSG00000035775	Krt20	2.38868	-0.0938932	0.000229925	0.00329811
ENSMUSG00000047746	Fbxo40	2.38825	0.553399	1.42231e-05	0.000362703
ENSMUSG00000031626	Sorbs2	2.35839	3.29951	4.20655e-07	2.18241e-05
ENSMUSG00000009376	Met	2.3483	4.07058	5.12841e-14	2.17012e-11
ENSMUSG00000054944	5330416C01Rik	2.34068	2.20152	4.69e-09	5.24853e-07
ENSMUSG00000062393	Dgkk	2.34044	3.95515	2.07354e-14	1.03169e-11
ENSMUSG00000037833	Sh2d4b	2.32969	0.509002	1.62443e-05	0.000403603
ENSMUSG00000033022	Cdo1	2.32961	-0.197135	0.000139268	0.00225848
ENSMUSG00000031558	Slit2	2.31983	6.90268	2.34998e-14	1.09728e-11
ENSMUSG00000006586	Runx1t1	2.31587	3.84343	3.34119e-14	1.45946e-11
ENSMUSG00000036256	Igfbp7	2.30296	5.09399	1.99845e-06	7.70968e-05
ENSMUSG00000032289	Thsd4	2.2982	3.54018	2.01864e-10	3.2933e-08
ENSMUSG00000027820	Mme	2.28582	4.1359	1.03889e-14	5.9638e-12
ENSMUSG00000074345	Tnfaip8l3	2.25896	1.9168	3.32199e-08	2.63371e-06
ENSMUSG00000045103	Dmd	2.25454	3.38809	1.75211e-12	5.2723e-10
ENSMUSG00000021367	Edn1	2.20913	7.57431	2.17962e-08	1.83318e-06
ENSMUSG00000053279	Aldh1a1	2.20467	0.556703	0.000227115	0.00326819
ENSMUSG00000057074	Ces1g	2.19374	-0.40004	0.00761862	0.0441917
ENSMUSG00000028360	Slc44a5	2.1697	-0.289302	0.00101458	0.0100354
ENSMUSG00000021765	Fst	2.16709	-0.0579267	0.00113503	0.0109224
ENSMUSG00000032172	Olfm2	2.15974	2.26159	1.5995e-06	6.44606e-05
ENSMUSG00000093460	Six3os1	2.15189	1.46354	1.84532e-05	0.000446205
ENSMUSG00000024087	Cyp1b1	2.13712	0.518284	0.000136987	0.00222973
ENSMUSG00000029120	Ppp2r2c	2.13528	2.67097	6.6e-05	0.00122931
ENSMUSG00000021365	Nedd9	2.12487	5.57749	2.67752e-15	1.90823e-12
ENSMUSG00000034780	B3galt1	2.10217	1.64865	8.0813e-07	3.65983e-05
ENSMUSG00000029765	Plxna4	2.05208	4.51997	1.76421e-09	2.21196e-07
ENSMUSG00000031636	Pdlim3	2.04682	4.19284	8.42005e-08	5.78761e-06
ENSMUSG00000038805	Six3	2.0286	-0.0270587	0.000157565	0.00247516
ENSMUSG00000046449	C77370	2.0264	3.66673	3.8109e-11	7.81869e-09
ENSMUSG00000031647	Mfap3l	2.01656	6.00405	1.78373e-11	3.95959e-09
ENSMUSG00000034275	Igsf9b	2.00684	2.51627	9.20553e-07	4.1004e-05
ENSMUSG00000025427	Rnf165	1.99913	2.30927	1.7383e-07	1.05553e-05
ENSMUSG00000020963	Tshr	1.99406	-0.19431	0.00351759	0.0252936
ENSMUSG00000049511	Htr1b	1.98949	0.419868	0.000577097	0.00646893
ENSMUSG00000027276	Jag1	1.98824	5.05267	5.78202e-18	1.30491e-14
ENSMUSG00000036298	Slc2a13	1.97297	1.21136	7.688e-05	0.00139736
ENSMUSG00000015957	Wnt11	1.96547	1.293	4.1256e-05	0.00085008
ENSMUSG00000026414	Tnnt2	1.94377	2.60988	2.10401e-05	0.000497748
ENSMUSG00000033306	Lpp	1.94003	8.38834	1.42649e-11	3.27391e-09
ENSMUSG00000021944	Gata4	1.93745	6.33688	1.0598e-28	1.43508e-24
ENSMUSG00000053004	Hrh1	1.92902	1.31703	0.00186067	0.0158634
ENSMUSG00000054263	Lifr	1.91756	8.2099	3.21661e-14	1.45187e-11
ENSMUSG00000034040	Wbscr17	1.89411	1.0018	0.000175458	0.00267855
ENSMUSG00000021057	Akap5	1.87701	7.06936	9.16114e-21	2.8702e-17
ENSMUSG00000041552	Ptchd1	1.87526	4.79737	4.75982e-05	0.000945054
ENSMUSG00000040118	Cacna2d1	1.86236	3.25078	8.76832e-08	5.96643e-06
ENSMUSG00000050944	Efcab5	1.8621	-0.360476	0.00181291	0.0155667
ENSMUSG00000032735	Ablim3	1.84902	-0.264212	0.00286446	0.0215607
ENSMUSG00000053475	Tnfaip6	1.84497	2.32638	0.00457583	0.0304608
ENSMUSG00000058589	Anks1b	1.83409	0.269443	0.00318651	0.0234591
ENSMUSG00000034066	Farp2	1.83147	2.59404	1.33935e-08	1.25076e-06
ENSMUSG00000022708	Zbtb20	1.82527	3.99612	6.13822e-10	8.39572e-08
ENSMUSG00000039004	Bmp6	1.81679	6.50445	1.66379e-15	1.32526e-12
ENSMUSG00000015579	Nkx2-5	1.80253	2.10789	4.45476e-05	0.000899588
ENSMUSG00000046807	Lrrc75b	1.79392	0.829979	0.00352607	0.0253163
ENSMUSG00000052557	Gan	1.79081	4.38526	9.19367e-10	1.19703e-07
ENSMUSG00000055639	Dach1	1.78859	0.443805	0.00201378	0.0168135
ENSMUSG00000031963	Bmper	1.78122	3.64888	2.06417e-10	3.3275e-08
ENSMUSG00000022367	Has2	1.78112	7.34814	2.90053e-16	2.80543e-13
ENSMUSG00000055301	Adh7	1.77699	0.4334	0.0032399	0.0237657
ENSMUSG00000038725	Pkhd1l1	1.76363	3.87543	4.34766e-07	2.22157e-05
ENSMUSG00000039716	Dock3	1.7319	0.604348	0.00113465	0.0109224
ENSMUSG00000055296	Tmem245	1.73108	7.07351	1.05702e-14	5.9638e-12
ENSMUSG00000026601	Axdnd1	1.73024	0.850069	2.566e-05	0.000580071
ENSMUSG00000025017	Pik3ap1	1.72989	2.1859	0.000338843	0.0043532
ENSMUSG00000007279	Scube2	1.72217	3.69469	0.00121302	0.0113908
ENSMUSG00000030562	Nox4	1.71332	4.0797	8.50249e-08	5.81476e-06
ENSMUSG00000054555	Adam12	1.70699	5.77089	1.12523e-10	1.95343e-08
ENSMUSG00000038244	Mical2	1.70628	6.50079	1.14746e-05	0.00031082
ENSMUSG00000070047	Fat1	1.70142	8.44842	2.96764e-07	1.62036e-05
ENSMUSG00000052085	Dock8	1.6992	5.31015	2.85753e-16	2.80543e-13
ENSMUSG00000034981	Parm1	1.69758	6.5424	2.14823e-06	8.19413e-05
ENSMUSG00000026890	Lhx6	1.69231	4.84612	7.12224e-05	0.00130504
ENSMUSG00000032769	Trpa1	1.6921	-0.0476156	0.00312378	0.0230891
ENSMUSG00000038128	Camk4	1.69205	4.12447	0.000882438	0.00901543
ENSMUSG00000030074	Gxylt2	1.67745	1.65266	0.00126912	0.0118111
ENSMUSG00000039376	Synpo2l	1.6763	2.1835	0.000121873	0.0020399
ENSMUSG00000031517	Gpm6a	1.67139	5.17097	3.17748e-16	2.86842e-13
ENSMUSG00000030313	Dennd5b	1.6685	6.59975	1.94931e-12	5.61609e-10
ENSMUSG00000037979	Ccdc92	1.66588	1.61548	0.000145418	0.00232205
ENSMUSG00000061436	Hipk2	1.66187	5.87325	2.48487e-10	3.82359e-08
ENSMUSG00000052512	Nav2	1.65787	4.16106	9.63839e-13	3.26283e-10
ENSMUSG00000016262	Sertad4	1.6485	3.2011	9.18827e-06	0.00026472
ENSMUSG00000045284	Dcaf12l1	1.64816	6.77536	1.93006e-14	1.00519e-11
ENSMUSG00000036533	Cdc42ep3	1.63257	2.75642	9.53318e-06	0.000273493
ENSMUSG00000029757	Dync1i1	1.62412	1.38799	0.000554598	0.00626105
ENSMUSG00000053626	Tll1	1.622	1.73828	3.48563e-05	0.000744002
ENSMUSG00000082310	Gm12904	1.61736	2.48629	8.09836e-05	0.00145437
ENSMUSG00000031189	Aff2	1.60902	2.05967	2.87591e-05	0.000639708
ENSMUSG00000003847	Nfat5	1.59366	7.30704	5.41454e-16	4.5824e-13
ENSMUSG00000093560	Gm6695	1.5724	1.17958	0.00732812	0.0430126
ENSMUSG00000032372	Plscr2	1.5714	2.60566	0.00127661	0.0118564
ENSMUSG00000034342	Cbl	1.56926	4.84195	2.15258e-10	3.38931e-08
ENSMUSG00000038146	Notch3	1.56926	6.48745	2.37401e-05	0.000548576
ENSMUSG00000026131	Dst	1.56487	7.82502	1.87255e-07	1.10726e-05
ENSMUSG00000090399	Nav1	1.56139	3.60534	4.1694e-06	0.000139747
ENSMUSG00000027356	Fermt1	1.55994	0.435025	0.00348604	0.0251221
ENSMUSG00000027171	Prrg4	1.5584	4.08433	0.000382683	0.00474062
ENSMUSG00000020354	Sgcd	1.55789	0.537329	0.00469811	0.0310479
ENSMUSG00000021573	Tppp	1.55469	1.66417	0.000776227	0.00818889
ENSMUSG00000029844	Hoxa1	1.55464	2.54802	8.87166e-07	3.96472e-05
ENSMUSG00000026042	Col5a2	1.55038	5.07924	6.5337e-09	6.75365e-07
ENSMUSG00000030256	Bhlhe41	1.54045	2.90301	2.75105e-06	0.00010041
ENSMUSG00000079654	Prrt4	1.53533	4.15576	0.000168979	0.00260906
ENSMUSG00000047155	Cyp4x1	1.5312	1.19239	0.00257401	0.0199283
ENSMUSG00000084128	Esrp2	1.52845	1.70229	9.77124e-05	0.00168981
ENSMUSG00000037025	Foxa2	1.52815	1.38259	0.00142958	0.0130006
ENSMUSG00000092569	Gm20544	1.52725	1.68787	0.000341432	0.00437834
ENSMUSG00000030020	Prickle2	1.52593	4.574	1.78099e-08	1.566e-06
ENSMUSG00000052331	Ankrd44	1.52489	2.72968	1.1235e-05	0.000306721
ENSMUSG00000020155	Kcnmb1	1.52375	3.1337	0.00080836	0.00844859
ENSMUSG00000025932	Eya1	1.51854	2.75049	6.92811e-06	0.000208939
ENSMUSG00000025020	Slit1	1.51142	1.34659	0.00749188	0.0436897
ENSMUSG00000028842	Ago3	1.50878	4.61584	5.8967e-10	8.14768e-08
ENSMUSG00000083646	Gm6088	1.50512	4.74873	1.25518e-06	5.32801e-05
ENSMUSG00000006930	Hap1	1.50435	1.35127	0.000161025	0.00251783
ENSMUSG00000025993	Slc40a1	1.50363	6.3826	1.85037e-17	2.78399e-14
ENSMUSG00000039270	Megf9	1.5016	4.93865	2.52166e-12	6.9805e-10
ENSMUSG00000101609	Kcnq1ot1	1.49924	1.98495	0.0030487	0.0226205
ENSMUSG00000079662	Ntn3	1.48934	5.22406	1.60872e-11	3.6306e-09
ENSMUSG00000038400	Pmepa1	1.48597	3.51811	0.00131247	0.0121146
ENSMUSG00000024134	Six2	1.48584	1.83784	0.00120273	0.0113335
ENSMUSG00000018427	Ypel2	1.48321	3.60494	2.38066e-07	1.34319e-05
ENSMUSG00000034731	Dgkh	1.48023	3.61463	3.69869e-06	0.000127117
ENSMUSG00000063558	Aox1	1.47981	1.44483	0.000162108	0.00252731
ENSMUSG00000043556	Fbxl7	1.47522	2.16439	0.000275383	0.00375147
ENSMUSG00000027966	Col11a1	1.46952	2.4592	0.000255871	0.00354995
ENSMUSG00000030162	Olr1	1.46947	3.70891	2.10279e-05	0.000497748
ENSMUSG00000020427	Igfbp3	1.46432	4.91356	2.78371e-10	4.14222e-08
ENSMUSG00000067336	Bmpr2	1.46094	7.97012	1.33913e-12	4.217e-10
ENSMUSG00000034377	Tulp4	1.45754	6.42862	1.34978e-08	1.25187e-06
ENSMUSG00000035441	Myo1d	1.45697	4.72688	5.90692e-06	0.000184724
ENSMUSG00000042500	Ago4	1.45541	0.945799	0.00201444	0.0168135
ENSMUSG00000022197	Pdzd2	1.45343	4.7359	0.000325499	0.00423399
ENSMUSG00000042359	Osbpl6	1.4534	0.343604	0.00480954	0.0317069
ENSMUSG00000052942	Glis3	1.44817	0.969295	0.000816119	0.0085145
ENSMUSG00000091562	Gm9581	1.44305	3.21612	2.54294e-05	0.000576784
ENSMUSG00000080795	Gm6783	1.43944	0.575586	0.00511076	0.0331441
ENSMUSG00000028654	Mycl	1.43803	2.74264	0.00291499	0.0218802
ENSMUSG00000064367	mt-Nd5	1.4321	11.3433	3.32593e-08	2.63371e-06
ENSMUSG00000042284	Itga1	1.42893	6.11357	3.9846e-08	3.08317e-06
ENSMUSG00000032186	Tmod2	1.42874	3.72366	1.33176e-07	8.42679e-06
ENSMUSG00000025902	Sox17	1.42468	6.6127	8.50675e-17	1.1519e-13
ENSMUSG00000040152	Thbs1	1.41854	9.0713	1.38154e-08	1.27262e-06
ENSMUSG00000028364	Tnc	1.4163	8.13665	0.000816174	0.0085145
ENSMUSG00000032625	Thsd7a	1.41608	5.09005	2.6748e-10	4.02438e-08
ENSMUSG00000024593	Megf10	1.41602	4.27478	0.00035712	0.00453636
ENSMUSG00000020154	Ptprb	1.41601	8.63336	1.73673e-07	1.05553e-05
ENSMUSG00000038068	Rnf144b	1.41519	3.58206	6.13194e-05	0.00116292
ENSMUSG00000028565	Nfia	1.41108	3.80163	1.30634e-07	8.30474e-06
ENSMUSG00000024501	Dpysl3	1.40567	8.98667	6.76512e-07	3.15626e-05
ENSMUSG00000036109	Mbnl3	1.40534	4.5176	1.03843e-09	1.33918e-07
ENSMUSG00000015484	Fam163a	1.40459	4.89071	9.10386e-10	1.19685e-07
ENSMUSG00000060206	Zfp462	1.40017	6.12264	2.9498e-12	7.98864e-10
ENSMUSG00000098148	Gm20204	1.39671	5.52343	4.86975e-08	3.68387e-06
ENSMUSG00000031375	Bgn	1.39085	7.3864	3.52297e-05	0.00074655
ENSMUSG00000074925	Ptar1	1.38974	3.42532	7.7546e-07	3.53552e-05
ENSMUSG00000047747	Rnf150	1.38897	2.30917	0.00043626	0.00525569
ENSMUSG00000043336	Filip1l	1.38824	6.75315	7.10874e-08	5.01351e-06
ENSMUSG00000037852	Cpe	1.38651	2.35239	0.0021731	0.017742
ENSMUSG00000031489	Adrb3	1.38038	3.07828	1.10758e-05	0.000303597
ENSMUSG00000027799	Nbea	1.378	5.24849	7.99977e-11	1.4839e-08
ENSMUSG00000030525	Chrna7	1.37423	1.59739	0.000766837	0.00811229
ENSMUSG00000031253	Srpx2	1.37104	4.00095	0.000202238	0.00298312
ENSMUSG00000027238	Frmd5	1.36975	1.65277	0.000231316	0.00331455
ENSMUSG00000047146	Tet1	1.36505	4.84038	3.79634e-11	7.81869e-09
ENSMUSG00000051177	Plcb1	1.3637	2.95884	0.0043482	0.0293807
ENSMUSG00000054293	A630033H20Rik	1.36211	2.2586	0.000887526	0.00904288
ENSMUSG00000071064	Zfp827	1.36081	2.70744	0.000146339	0.00233402
ENSMUSG00000031997	Trpc6	1.36081	2.17239	0.000491589	0.00573845
ENSMUSG00000028358	Zfp618	1.35964	4.02598	7.66777e-05	0.00139555
ENSMUSG00000034295	Fhod3	1.35484	3.68657	5.943e-05	0.00113047
ENSMUSG00000047986	Palm3	1.35255	3.04662	0.000848447	0.00877372
ENSMUSG00000038963	Slco4a1	1.35021	5.40071	7.43156e-05	0.00135439
ENSMUSG00000042190	Cmklr1	1.34749	3.07275	0.00492024	0.0322483
ENSMUSG00000056608	Chd9	1.34149	6.35895	1.30114e-12	4.19495e-10
ENSMUSG00000028649	Macf1	1.34126	8.97556	2.64486e-10	4.02405e-08
ENSMUSG00000041624	Gucy1a2	1.33505	3.02637	4.72559e-05	0.000942404
ENSMUSG00000023845	Lnpep	1.33086	6.14189	1.94414e-11	4.24606e-09
ENSMUSG00000051910	Sox6	1.33054	4.36564	4.37563e-05	0.000889647
ENSMUSG00000097164	Cep83os	1.32945	0.690678	0.00627039	0.0385942
ENSMUSG00000018411	Mapt	1.32555	1.01517	0.00326561	0.0238383
ENSMUSG00000018920	Cxcl16	1.31938	3.29139	4.73845e-05	0.000943579
ENSMUSG00000027684	Mecom	1.31719	5.25156	0.000199612	0.00295501
ENSMUSG00000022661	Cd200	1.31538	5.94656	9.84021e-05	0.00169957
ENSMUSG00000045838	A430105I19Rik	1.31445	1.37491	0.00518356	0.0334879
ENSMUSG00000028033	Kcnq5	1.31321	4.60584	1.77363e-07	1.06741e-05
ENSMUSG00000051236	Msrb3	1.30911	4.97218	5.54458e-08	4.05833e-06
ENSMUSG00000067818	Myl9	1.3088	5.50014	4.96756e-05	0.000976281
ENSMUSG00000054453	Sytl5	1.30822	0.205182	0.00772214	0.0446289
ENSMUSG00000033705	Stard9	1.30648	5.43029	1.3913e-06	5.76134e-05
ENSMUSG00000006219	Fblim1	1.30566	6.06034	7.88416e-05	0.00142156
ENSMUSG00000025019	Lcor	1.30171	4.03117	2.89384e-06	0.000103665
ENSMUSG00000019841	Rev3l	1.29801	5.62757	8.29992e-09	8.20359e-07
ENSMUSG00000031529	Tnks	1.29391	7.44013	5.84021e-11	1.14612e-08
ENSMUSG00000039116	Gpr126	1.29334	2.85341	0.00037748	0.00470235
ENSMUSG00000030643	Rab30	1.29195	1.72217	0.00132183	0.0121927
ENSMUSG00000082101	Slfn14	1.29187	1.46291	0.0024357	0.0192202
ENSMUSG00000039477	Tnrc18	1.28088	5.14687	3.30567e-08	2.63371e-06
ENSMUSG00000036867	Smad6	1.28001	8.01114	7.80822e-14	3.20397e-11
ENSMUSG00000047888	Tnrc6b	1.27418	6.62627	5.54834e-09	5.9627e-07
ENSMUSG00000079481	Nhsl2	1.27271	5.9606	1.16361e-06	5.018e-05
ENSMUSG00000020099	Unc5b	1.2696	8.73889	2.51017e-07	1.39877e-05
ENSMUSG00000032855	Pkd1	1.26568	6.84702	8.55201e-11	1.5649e-08
ENSMUSG00000058056	Palld	1.25418	7.21532	3.76534e-06	0.00012908
ENSMUSG00000020181	Nav3	1.2516	3.77899	0.00698512	0.0417412
ENSMUSG00000040865	Ino80d	1.25093	6.11824	4.36716e-09	4.96938e-07
ENSMUSG00000022973	Synj1	1.24848	6.3368	3.03659e-08	2.46218e-06
ENSMUSG00000033792	Atp7a	1.2447	6.50008	5.70295e-09	6.03309e-07
ENSMUSG00000024298	Zfp871	1.24139	5.58728	1.16381e-07	7.61314e-06
ENSMUSG00000033350	Chst2	1.23248	5.69709	0.00037662	0.00470235
ENSMUSG00000021892	Sh3bp5	1.23061	7.20576	4.73902e-07	2.37671e-05
ENSMUSG00000019947	Arid5b	1.23022	6.01791	3.11699e-07	1.69507e-05
ENSMUSG00000019880	Rspo3	1.22733	6.82682	9.23039e-13	3.20484e-10
ENSMUSG00000002028	Kmt2a	1.22611	6.45106	3.35914e-08	2.64454e-06
ENSMUSG00000027217	Tspan18	1.22521	7.94354	3.13741e-09	3.75961e-07
ENSMUSG00000020032	Nuak1	1.22305	7.15918	7.15107e-07	3.29363e-05
ENSMUSG00000036698	Ago2	1.22112	9.47777	1.45512e-09	1.84147e-07
ENSMUSG00000040407	Akap9	1.21976	6.51175	6.57245e-10	8.89975e-08
ENSMUSG00000049907	Rasl11b	1.21913	4.31464	0.000308265	0.00408052
ENSMUSG00000063663	Brwd3	1.21798	6.60186	4.70262e-11	9.36443e-09
ENSMUSG00000028036	Ptgfr	1.21794	1.03454	0.00293618	0.0219905
ENSMUSG00000042010	Acacb	1.21693	1.46078	0.00256664	0.0199054
ENSMUSG00000028023	Pitx2	1.21523	5.36767	2.10627e-05	0.000497748
ENSMUSG00000025964	Adam23	1.21518	2.69395	0.000454479	0.00540284
ENSMUSG00000033855	Ston1	1.21302	6.36457	1.29347e-06	5.45634e-05
ENSMUSG00000043943	Naalad2	1.21242	2.22512	0.00214922	0.0176166
ENSMUSG00000064363	mt-Nd4	1.20816	10.0319	7.56262e-06	0.000224082
ENSMUSG00000070733	Fryl	1.20779	6.03473	3.64506e-12	9.32828e-10
ENSMUSG00000021675	F2rl2	1.2058	4.5722	0.00135767	0.0124615
ENSMUSG00000083554	Gm6645	1.20459	4.22357	4.37918e-06	0.000144984
ENSMUSG00000031502	Col4a1	1.20349	11.3996	3.22445e-06	0.000113704
ENSMUSG00000033149	Phldb2	1.20251	7.62029	9.18348e-06	0.00026472
ENSMUSG00000014498	Ankrd52	1.20228	6.46413	4.12323e-12	1.03394e-09
ENSMUSG00000041782	Lad1	1.20168	1.45332	0.00426473	0.0290013
ENSMUSG00000054178	Gm9938	1.20051	3.32881	3.98558e-05	0.000829615
ENSMUSG00000004633	Chn2	1.19901	2.19736	0.006856	0.0411664
ENSMUSG00000083563	Gm13340	1.19874	1.391	0.00387826	0.0270761
ENSMUSG00000031965	Tbx20	1.19687	5.86831	0.000101045	0.00173637
ENSMUSG00000049871	Nlrc3	1.1968	3.04279	0.00106676	0.0103858
ENSMUSG00000043467	Zbtb37	1.19581	2.93264	5.11586e-05	0.000996747
ENSMUSG00000038267	Slc22a23	1.1951	7.61573	6.55179e-11	1.25435e-08
ENSMUSG00000044229	Nxpe4	1.19009	1.51729	0.00329131	0.0239432
ENSMUSG00000031827	Cotl1	1.18754	8.17921	0.000118407	0.00200169
ENSMUSG00000046699	Slitrk4	1.18707	2.36486	0.00068842	0.00745156
ENSMUSG00000048154	Kmt2d	1.18601	7.40232	2.35443e-08	1.94398e-06
ENSMUSG00000040209	Zfp704	1.18561	6.98578	4.34723e-09	4.96938e-07
ENSMUSG00000051339	2900026A02Rik	1.18468	5.72255	4.30189e-07	2.21046e-05
ENSMUSG00000051335	Gfod1	1.18209	6.72133	1.25018e-11	2.91874e-09
ENSMUSG00000009418	Nav1	1.1816	7.53252	3.19891e-08	2.57836e-06
ENSMUSG00000029108	Pcdh7	1.18152	7.45124	1.38601e-10	2.31703e-08
ENSMUSG00000035236	Scai	1.17261	3.20679	0.000248538	0.00348391
ENSMUSG00000039782	Cpeb2	1.17095	4.88219	1.50359e-06	6.15111e-05
ENSMUSG00000034111	Tmed8	1.17085	5.52298	2.81096e-06	0.000101795
ENSMUSG00000045215	Asxl3	1.16907	2.564	0.00176669	0.0152959
ENSMUSG00000044303	Cdkn2a	1.16846	4.36973	5.17112e-06	0.000166323
ENSMUSG00000025892	Gria4	1.16698	1.10786	0.00509816	0.0330941
ENSMUSG00000035735	Dagla	1.16521	1.24959	0.00436565	0.0294692
ENSMUSG00000068284	Gm608	1.16277	5.85457	3.29998e-06	0.000115724
ENSMUSG00000020057	Dram1	1.16261	2.17168	0.00225837	0.0182244
ENSMUSG00000019817	Plagl1	1.1626	6.13973	1.19357e-05	0.000316904
ENSMUSG00000038056	Kmt2c	1.16114	5.83759	4.81401e-08	3.66216e-06
ENSMUSG00000037652	Phc3	1.16104	5.63251	8.85195e-10	1.17514e-07
ENSMUSG00000028273	Pdlim5	1.1606	7.76556	9.94229e-07	4.37106e-05
ENSMUSG00000037487	Ubr5	1.16037	8.13886	9.20666e-11	1.66223e-08
ENSMUSG00000046876	Atxn1	1.15976	4.76304	0.00108013	0.0104846
ENSMUSG00000084064	Gm12079	1.15799	1.98804	0.00629363	0.0387021
ENSMUSG00000024754	Tmem2	1.1568	8.87628	9.09219e-09	8.85736e-07
ENSMUSG00000044447	Dock5	1.1567	5.59892	1.3122e-05	0.000341502
ENSMUSG00000032446	Eomes	1.15636	2.22031	0.00415022	0.0284335
ENSMUSG00000006262	Mob1b	1.1556	6.92194	4.69485e-10	6.76308e-08
ENSMUSG00000027204	Fbn1	1.15473	8.02085	4.09124e-09	4.76422e-07
ENSMUSG00000042331	Specc1	1.15097	8.40304	7.19713e-08	5.04955e-06
ENSMUSG00000026490	Cdc42bpa	1.15058	6.68693	6.05107e-08	4.35838e-06
ENSMUSG00000037434	Slc30a1	1.14873	6.30682	9.44726e-11	1.68323e-08
ENSMUSG00000043940	Wdfy3	1.14829	6.95302	4.11649e-09	4.76422e-07
ENSMUSG00000001349	Cnn1	1.14773	4.27564	0.000303613	0.00404621
ENSMUSG00000017291	Taok1	1.14768	7.78518	1.15696e-09	1.47797e-07
ENSMUSG00000024376	Epb4.1l4a	1.14678	2.09338	0.00386642	0.0270368
ENSMUSG00000022178	Ajuba	1.1467	6.25676	6.32946e-06	0.000194789
ENSMUSG00000030655	Smg1	1.146	6.87171	2.00706e-07	1.16642e-05
ENSMUSG00000073664	Nbeal1	1.14505	4.88768	9.56125e-07	4.24488e-05
ENSMUSG00000019590	Cyb561	1.14486	2.51641	0.00074184	0.00793263
ENSMUSG00000034751	Mast4	1.14478	6.52544	7.95852e-09	7.924e-07
ENSMUSG00000033676	Gabrb3	1.14369	1.80432	0.00692712	0.0415045
ENSMUSG00000055485	Soga1	1.14266	6.73034	3.26234e-09	3.87503e-07
ENSMUSG00000050064	Zfp697	1.14249	4.2448	1.61125e-05	0.000401805
ENSMUSG00000026604	Ptpn14	1.14233	7.46467	0.000252128	0.00351241
ENSMUSG00000043079	Synpo	1.13424	6.81026	0.000103447	0.00177314
ENSMUSG00000019726	Lyst	1.12996	5.10983	1.18596e-05	0.000316123
ENSMUSG00000039813	Tbc1d2	1.12762	4.09937	0.000313112	0.00411236
ENSMUSG00000015653	Steap2	1.12327	7.31102	1.93321e-06	7.52229e-05
ENSMUSG00000034480	Diap2	1.12285	5.30956	2.10462e-05	0.000497748
ENSMUSG00000094483	Purb	1.12273	8.85822	1.87744e-10	3.10029e-08
ENSMUSG00000034593	Myo5a	1.12216	6.46481	2.49425e-07	1.39565e-05
ENSMUSG00000033526	Ppip5k1	1.12138	4.09421	1.06788e-05	0.000297066
ENSMUSG00000022055	Nefl	1.12128	5.54958	0.00188691	0.0159892
ENSMUSG00000034684	Sema3f	1.11991	3.67685	0.0010792	0.0104831
ENSMUSG00000084241	Gm13416	1.11776	3.20725	9.61067e-05	0.00166844
ENSMUSG00000015468	Notch4	1.11686	6.13286	5.87169e-06	0.000184048
ENSMUSG00000025969	Nrp2	1.11478	9.26304	1.2484e-07	7.97383e-06
ENSMUSG00000021140	Pcnx	1.11435	6.87584	2.90179e-06	0.000103676
ENSMUSG00000042595	Fam199x	1.11412	4.94056	9.49201e-08	6.42657e-06
ENSMUSG00000074519	Etohi1	1.11175	1.95379	0.00143369	0.0130206
ENSMUSG00000021514	Zfp369	1.11132	3.86878	9.89383e-06	0.000281712
ENSMUSG00000039835	Nhsl1	1.10971	6.05629	3.14115e-07	1.69738e-05
ENSMUSG00000021959	Lats2	1.10931	6.06625	1.25815e-05	0.000330807
ENSMUSG00000026443	Lrrn2	1.10594	3.82128	0.000860244	0.00887172
ENSMUSG00000030930	Chst15	1.10167	4.93557	8.69204e-07	3.91026e-05
ENSMUSG00000038538	Ubn2	1.10123	5.99677	5.62393e-07	2.74923e-05
ENSMUSG00000026987	Baz2b	1.10078	6.34902	5.54492e-10	7.82122e-08
ENSMUSG00000025283	Sat1	1.0989	6.73874	9.98093e-05	0.00171807
ENSMUSG00000030451	Herc2	1.09733	7.30611	2.04249e-08	1.73278e-06
ENSMUSG00000037270	4932438A13Rik	1.09591	6.53653	6.89232e-09	7.07037e-07
ENSMUSG00000049929	Lpar4	1.09537	6.11933	7.1752e-06	0.000214786
ENSMUSG00000001300	Efnb2	1.08982	7.30916	0.000183572	0.00276596
ENSMUSG00000047193	Dync2h1	1.08819	3.66749	0.000155487	0.00245602
ENSMUSG00000040729	AK129341	1.08667	2.56093	0.000350867	0.00447793
ENSMUSG00000036473	Tbc1d24	1.08558	5.59712	6.74934e-08	4.8356e-06
ENSMUSG00000026980	Ly75	1.08099	5.02674	0.00137434	0.0125743
ENSMUSG00000048096	Lmod1	1.07994	1.37193	0.00762038	0.0441917
ENSMUSG00000026596	Abl2	1.07923	6.98709	5.60679e-09	5.97808e-07
ENSMUSG00000027660	Skil	1.07782	7.10479	3.14632e-07	1.69738e-05
ENSMUSG00000045180	Shroom2	1.07639	7.24934	1.7715e-06	7.01399e-05
ENSMUSG00000089774	Slc5a3	1.07489	6.46093	1.2014e-07	7.82124e-06
ENSMUSG00000063317	Usp31	1.07229	6.14268	7.85258e-08	5.42509e-06
ENSMUSG00000038664	Herc1	1.07061	7.15866	2.26575e-08	1.89386e-06
ENSMUSG00000022533	Atp13a3	1.06893	7.64364	7.71397e-07	3.53552e-05
ENSMUSG00000024074	Crim1	1.0676	7.37627	0.000121204	0.00203122
ENSMUSG00000026667	Uhmk1	1.0653	6.79983	4.95165e-09	5.49593e-07
ENSMUSG00000023927	Satb1	1.06385	4.88765	2.72804e-06	0.00010011
ENSMUSG00000036040	Adamtsl2	1.0638	2.17967	0.00732372	0.043009
ENSMUSG00000063450	Syne2	1.06322	5.5076	7.87499e-05	0.00142156
ENSMUSG00000024713	Pcsk5	1.0629	4.63649	0.000181239	0.00274108
ENSMUSG00000033004	Mycbp2	1.06162	6.59156	3.6964e-09	4.35243e-07
ENSMUSG00000037111	Setd7	1.06159	7.82281	2.04744e-08	1.73278e-06
ENSMUSG00000040423	Rc3h1	1.06101	6.98898	1.67397e-08	1.50114e-06
ENSMUSG00000035045	Zc3h12b	1.06032	2.3165	0.00231612	0.0186126
ENSMUSG00000005871	Apc	1.05944	7.7175	1.23921e-07	7.95266e-06
ENSMUSG00000052062	Pard3b	1.0588	4.47129	0.000642884	0.00707172
ENSMUSG00000038305	Spats2l	1.0585	4.24415	1.22427e-05	0.000323155
ENSMUSG00000042066	Tmcc2	1.05848	5.04054	2.87666e-05	0.000639708
ENSMUSG00000022272	Myo10	1.05722	8.4571	2.54402e-08	2.08779e-06
ENSMUSG00000028053	Ash1l	1.05617	5.84581	1.31395e-05	0.000341502
ENSMUSG00000025757	Hspa4l	1.05522	5.72917	2.01473e-08	1.73278e-06
ENSMUSG00000035051	Dhx57	1.05506	5.97632	4.28827e-08	3.28963e-06
ENSMUSG00000028456	Unc13b	1.05279	3.74133	4.85463e-05	0.000959658
ENSMUSG00000026748	Plxdc2	1.05009	4.29987	0.00560474	0.0355142
ENSMUSG00000041245	Wnk3	1.04889	2.96093	0.00173955	0.0151197
ENSMUSG00000037926	Ssh2	1.04865	6.91572	1.44796e-07	9.07725e-06
ENSMUSG00000055320	Tead1	1.04835	7.81278	1.96456e-07	1.15161e-05
ENSMUSG00000079260	Tmppe	1.04795	5.8065	5.27231e-09	5.75745e-07
ENSMUSG00000039713	Plekhg5	1.04787	4.38118	0.00018515	0.00277787
ENSMUSG00000027663	Zmat3	1.04715	7.59445	0.00117636	0.011189
ENSMUSG00000025092	Hspa12a	1.04679	5.48908	0.00326053	0.0238302
ENSMUSG00000031665	Sall1	1.04594	5.04322	7.20131e-06	0.000214786
ENSMUSG00000041361	Myzap	1.04504	5.19471	3.19822e-06	0.000113074
ENSMUSG00000026463	Atp2b4	1.04405	4.43163	0.00145319	0.0131535
ENSMUSG00000035284	Vps13c	1.04358	5.29129	6.78637e-07	3.15626e-05
ENSMUSG00000041773	Enc1	1.04225	8.08907	1.04557e-05	0.000294958
ENSMUSG00000033386	Frrs1	1.04025	5.85265	8.55079e-09	8.39031e-07
ENSMUSG00000033671	Cep350	1.0378	6.047	2.67859e-06	9.88303e-05
ENSMUSG00000062980	Cped1	1.03727	4.69824	2.06364e-05	0.000491104
ENSMUSG00000074221	Zfp568	1.03536	7.98217	1.51187e-08	1.38326e-06
ENSMUSG00000034973	Dopey1	1.03419	4.38364	8.31931e-06	0.000242262
ENSMUSG00000016382	Pls3	1.03337	7.62105	1.16034e-07	7.61314e-06
ENSMUSG00000049470	Aff4	1.03326	8.52345	1.23973e-08	1.16578e-06
ENSMUSG00000025278	Flnb	1.0311	9.86675	0.00153299	0.0137199
ENSMUSG00000041439	Mfsd6	1.02916	3.29403	0.000495194	0.00576562
ENSMUSG00000042460	C1galt1	1.02827	4.82339	3.92632e-06	0.000133584
ENSMUSG00000027087	Itgav	1.02817	7.37778	2.95141e-05	0.000653023
ENSMUSG00000036501	Fam13b	1.02805	4.4827	0.00155825	0.0139001
ENSMUSG00000041702	Btbd7	1.02743	5.92499	2.02972e-08	1.73278e-06
ENSMUSG00000033016	Nfatc1	1.02716	7.06094	9.93208e-08	6.69106e-06
ENSMUSG00000049804	Armcx4	1.02636	8.21753	1.52898e-06	6.21738e-05
ENSMUSG00000068270	Shroom4	1.02604	7.23979	5.96979e-08	4.32283e-06
ENSMUSG00000034158	Lrrc58	1.02568	8.42634	2.00124e-07	1.16642e-05
ENSMUSG00000032656	2003-03-01	1.02395	3.13444	0.00105772	0.0103415
ENSMUSG00000073700	Klhl21	1.02359	5.48778	4.15357e-07	2.16321e-05
ENSMUSG00000038677	Scube3	1.02111	3.10474	0.00440314	0.0297075
ENSMUSG00000032009	Sesn3	1.01857	3.38904	0.00064895	0.00711756
ENSMUSG00000041992	Rapgef5	1.01542	4.68095	5.23638e-06	0.000168023
ENSMUSG00000021277	Traf3	1.01391	5.28363	5.30925e-06	0.000169159
ENSMUSG00000027737	Slc7a11	1.01376	4.99866	1.06569e-05	0.000297066
ENSMUSG00000001089	Luzp1	1.01364	7.46918	1.79288e-08	1.56628e-06
ENSMUSG00000031327	Chic1	1.01313	2.59273	0.00441807	0.0297785
ENSMUSG00000021188	Trip11	1.0129	6.0567	5.35711e-08	3.94242e-06
ENSMUSG00000025880	Smad7	1.01087	6.30159	8.30289e-07	3.74765e-05
ENSMUSG00000043535	Setx	1.01045	7.35082	5.04115e-08	3.79235e-06
ENSMUSG00000024294	Mib1	1.00944	8.00721	7.40383e-08	5.14129e-06
ENSMUSG00000037234	Hook3	1.00889	7.00239	9.98181e-09	9.51857e-07
ENSMUSG00000019124	Scrn1	1.00888	4.94825	5.94411e-05	0.00113047
ENSMUSG00000057335	Cep170	1.00884	7.04006	5.15414e-09	5.67416e-07
ENSMUSG00000062866	Phactr2	1.00602	6.62005	6.31877e-06	0.000194789
ENSMUSG00000034832	Tet3	1.00419	7.21096	2.17279e-06	8.21837e-05
ENSMUSG00000030201	Lrp6	1.00277	6.90664	1.60268e-08	1.44679e-06
ENSMUSG00000075376	Rc3h2	1.00261	6.27443	2.10229e-07	1.20623e-05
ENSMUSG00000030729	Pgm2l1	1.00245	4.50663	0.000353051	0.0044931
ENSMUSG00000027784	Ppm1l	1.0017	5.34361	1.02581e-05	0.000289991
ENSMUSG00000024208	Uqcc2	-1.00051	2.79084	0.00273291	0.020884
ENSMUSG00000039670	Oxld1	-1.00271	2.66182	0.0029341	0.0219871
ENSMUSG00000038274	Fau	-1.00374	2.21989	0.0083294	0.0470344
ENSMUSG00000053398	Phgdh	-1.00447	4.89145	5.02241e-06	0.0001627
ENSMUSG00000050299	Gm9843	-1.00769	8.24584	2.71236e-07	1.49301e-05
ENSMUSG00000092417	Gpank1	-1.01053	3.92272	3.57814e-05	0.000757056
ENSMUSG00000100164	RP24-467O4.1	-1.01335	2.42425	0.00841755	0.0473741
ENSMUSG00000024608	Rps14	-1.01425	7.30212	6.70949e-07	3.15626e-05
ENSMUSG00000084013	Gm14270	-1.01433	5.62	5.45894e-07	2.68798e-05
ENSMUSG00000023216	Epb4.2	-1.01492	2.83878	0.00417114	0.0285404
ENSMUSG00000027944	Hax1	-1.01567	3.77143	0.000135563	0.00221784
ENSMUSG00000035129	Gm6781	-1.01864	5.32054	1.54175e-05	0.000388768
ENSMUSG00000090137	Uba52	-1.01881	3.33933	0.000450633	0.00536856
ENSMUSG00000091845	Gm4604	-1.01958	8.77358	4.30001e-08	3.28963e-06
ENSMUSG00000078853	Igtp	-1.0212	2.2427	0.00381997	0.0267926
ENSMUSG00000057863	Rpl36	-1.02344	5.52045	1.02141e-06	4.47601e-05
ENSMUSG00000001467	Cyp51	-1.02465	8.67104	1.68043e-06	6.71229e-05
ENSMUSG00000037349	Nudt22	-1.02518	2.97151	0.000317192	0.00415789
ENSMUSG00000093674	Rpl41	-1.02718	9.45736	3.19426e-07	1.70183e-05
ENSMUSG00000064317	Gm10146	-1.03144	2.05097	0.00254964	0.0198418
ENSMUSG00000049904	Tmem17	-1.04094	2.40273	0.00178285	0.0153866
ENSMUSG00000034566	Atp5h	-1.04282	5.98404	2.81006e-07	1.54053e-05
ENSMUSG00000037438	Gm9763	-1.04283	2.06601	0.00607058	0.0377072
ENSMUSG00000018821	Avpi1	-1.04308	4.70622	8.92255e-06	0.000258163
ENSMUSG00000037805	Rpl10a	-1.0474	3.53198	0.00252308	0.0196803
ENSMUSG00000001666	Ddt	-1.04819	4.14482	6.88438e-05	0.00127352
ENSMUSG00000020473	Aebp1	-1.05131	4.40112	0.00242312	0.0191432
ENSMUSG00000031897	Psmb10	-1.05995	3.48519	6.53809e-05	0.00122282
ENSMUSG00000032265	Fam46a	-1.06026	2.67365	0.00285524	0.0215121
ENSMUSG00000089762	Ier5l	-1.06181	5.94582	1.19826e-05	0.000317527
ENSMUSG00000029446	Psph	-1.06368	4.8877	1.35498e-06	5.67961e-05
ENSMUSG00000031388	Naa10	-1.06449	5.10454	8.87469e-06	0.000257328
ENSMUSG00000035504	Reep6	-1.06479	2.8636	0.00269831	0.020713
ENSMUSG00000052146	Rps10	-1.06587	1.6385	0.00588147	0.036835
ENSMUSG00000006311	Etv2	-1.0709	2.90341	0.000714427	0.00769003
ENSMUSG00000044393	Dsg2	-1.07215	1.95738	0.00866735	0.048515
ENSMUSG00000035493	Tgfbi	-1.07229	5.15657	0.00113784	0.0109224
ENSMUSG00000022102	Dok2	-1.07238	3.52424	0.00118133	0.0112176
ENSMUSG00000034278	Dnajc17	-1.07856	1.67398	0.00806924	0.0461036
ENSMUSG00000095180	Rhox5	-1.08436	1.82891	0.00566949	0.0358406
ENSMUSG00000042462	Dctpp1	-1.08816	6.02723	6.80433e-08	4.84642e-06
ENSMUSG00000057666	Gapdh	-1.09297	1.93816	0.00128481	0.011908
ENSMUSG00000031349	Nsdhl	-1.09712	6.9528	6.42696e-09	6.69442e-07
ENSMUSG00000025732	Fam195a	-1.09915	3.08153	0.000235596	0.00336862
ENSMUSG00000090610	Gm3571	-1.09983	6.73663	9.60491e-09	9.29001e-07
ENSMUSG00000046207	Pik3r6	-1.10775	3.1526	0.000137323	0.00223229
ENSMUSG00000093651	Gm5873	-1.11064	3.00764	0.000750655	0.00798477
ENSMUSG00000021273	Fdft1	-1.11262	6.73607	5.3495e-08	3.94242e-06
ENSMUSG00000015980	Lrrc27	-1.12112	2.8899	0.000611728	0.00679525
ENSMUSG00000073411	H2-D1	-1.12163	5.14062	6.80621e-07	3.15626e-05
ENSMUSG00000050708	Ftl1	-1.12937	1.85771	0.00206679	0.0171188
ENSMUSG00000020407	Upp1	-1.12953	3.88935	0.00365954	0.0260041
ENSMUSG00000027605	Acss2	-1.13009	2.70132	0.000308683	0.00408052
ENSMUSG00000044338	Aplnr	-1.13068	8.73065	2.87574e-06	0.00010329
ENSMUSG00000029725	Ppp1r35	-1.1332	3.74416	7.02059e-06	0.000210855
ENSMUSG00000027500	Stmn2	-1.13527	3.59899	0.00240309	0.0190852
ENSMUSG00000044881	Coa4	-1.13547	4.6903	8.72819e-07	3.91352e-05
ENSMUSG00000039405	Prss23	-1.14144	4.85363	0.00256124	0.0198749
ENSMUSG00000045294	Insig1	-1.14331	7.56368	1.11948e-10	1.95343e-08
ENSMUSG00000030653	Pde2a	-1.1561	4.61023	0.00395248	0.0274043
ENSMUSG00000006378	Gcat	-1.16043	4.55835	1.94717e-05	0.000467493
ENSMUSG00000058454	Dhcr7	-1.16299	7.40421	4.41382e-09	4.98063e-07
ENSMUSG00000022261	Sdc2	-1.16382	3.99239	6.7214e-05	0.0012502
ENSMUSG00000087687	Pet100	-1.16531	5.02003	5.03066e-07	2.50442e-05
ENSMUSG00000061330	Gm11361	-1.17122	4.22194	1.39132e-05	0.000356142
ENSMUSG00000062997	Rpl35	-1.17135	1.16219	0.00622334	0.038357
ENSMUSG00000030088	Aldh1l1	-1.17168	2.94409	0.00301536	0.02241
ENSMUSG00000037872	Ackr1	-1.17239	3.20649	0.00138431	0.0126484
ENSMUSG00000066705	Fxyd6	-1.17529	5.56932	0.000238201	0.00338456
ENSMUSG00000029661	Col1a2	-1.18	6.03826	2.03088e-07	1.17522e-05
ENSMUSG00000024665	Fads2	-1.18255	7.74178	1.34692e-10	2.27983e-08
ENSMUSG00000037335	Hand1	-1.18385	7.14225	0.000212673	0.00310994
ENSMUSG00000021678	F2rl1	-1.18404	1.83239	0.00349675	0.0251859
ENSMUSG00000024620	Pdgfrb	-1.18849	5.04442	1.74228e-05	0.00042817
ENSMUSG00000020787	P2rx1	-1.19512	5.3967	0.00037898	0.00470876
ENSMUSG00000021895	Arhgef3	-1.19824	5.8768	5.80992e-08	4.22968e-06
ENSMUSG00000043342	Hoxd9	-1.20025	3.04002	0.00205803	0.0170654
ENSMUSG00000058794	Nfe2	-1.20208	6.44885	0.0028208	0.0213507
ENSMUSG00000078350	Smim1	-1.20217	4.31812	5.35764e-06	0.0001703
ENSMUSG00000059743	Fdps	-1.20648	6.54614	7.0818e-09	7.21013e-07
ENSMUSG00000097188	Snhg1	-1.20829	3.07558	2.01316e-05	0.000481628
ENSMUSG00000030688	Stard10	-1.20917	2.76349	0.00121471	0.0113987
ENSMUSG00000078566	Bnip3	-1.21092	3.30118	0.00370082	0.0262346
ENSMUSG00000025203	Scd2	-1.2163	11.4656	5.50405e-10	7.82122e-08
ENSMUSG00000043953	Ccrl2	-1.21755	1.18436	0.00841281	0.0473671
ENSMUSG00000091449	Gm10269	-1.22067	2.18352	0.00136989	0.012542
ENSMUSG00000052516	Robo2	-1.2237	2.10317	0.00322334	0.023657
ENSMUSG00000022122	Ednrb	-1.2272	5.44036	0.0030778	0.022799
ENSMUSG00000006235	Epor	-1.23389	3.88538	0.000352087	0.00448927
ENSMUSG00000086841	2410006H16Rik	-1.23749	4.595	1.08401e-06	4.71982e-05
ENSMUSG00000022676	Snai2	-1.23761	2.29775	0.00829235	0.0469034
ENSMUSG00000003038	Hmgn2	-1.23925	1.99662	0.000265582	0.00365101
ENSMUSG00000022817	Itgb5	-1.23953	4.15255	0.000510773	0.00591143
ENSMUSG00000097451	Rian	-1.24356	4.86705	4.34331e-05	0.000885734
ENSMUSG00000070803	Cited4	-1.24405	4.55798	0.00147572	0.013313
ENSMUSG00000063439	B9d2	-1.24759	3.14943	8.8449e-05	0.0015494
ENSMUSG00000027952	Pmvk	-1.25276	6.25897	4.51751e-13	1.65329e-10
ENSMUSG00000033318	Gstt2	-1.2533	2.68395	0.000190142	0.00283247
ENSMUSG00000001227	Sema6b	-1.25893	4.87674	9.9245e-07	4.37106e-05
ENSMUSG00000084307	Gm12151	-1.25958	2.39231	0.000479679	0.00562358
ENSMUSG00000028525	Pde4b	-1.26799	4.49594	4.30244e-05	0.000878724
ENSMUSG00000006517	Mvd	-1.26883	6.62662	2.42953e-11	5.22195e-09
ENSMUSG00000047180	Neurl3	-1.26979	3.55495	2.63037e-05	0.000591659
ENSMUSG00000053886	Sh2d4a	-1.27268	0.763741	0.00653263	0.0398102
ENSMUSG00000053332	Gas5	-1.27431	2.62234	0.00238251	0.0189929
ENSMUSG00000018008	Cyth4	-1.28779	4.22302	2.32661e-07	1.31996e-05
ENSMUSG00000055653	Gpc3	-1.29102	5.539	3.92886e-11	7.9404e-09
ENSMUSG00000097915	A330009N23Rik	-1.29327	1.6946	0.00389669	0.027132
ENSMUSG00000029810	Tmem176b	-1.29531	5.5479	3.03912e-10	4.42502e-08
ENSMUSG00000030742	Lat	-1.29537	1.79285	0.000385771	0.00475316
ENSMUSG00000041481	Serpina3g	-1.29689	3.59088	1.90087e-05	0.000458001
ENSMUSG00000028328	Tmod1	-1.2994	2.57354	0.000264248	0.00364378
ENSMUSG00000024190	Dusp1	-1.30152	6.20218	8.64542e-05	0.00152432
ENSMUSG00000003534	Ddr1	-1.31873	4.06862	0.000127473	0.00211275
ENSMUSG00000001247	Lsr	-1.31924	4.14764	4.54684e-05	0.000913484
ENSMUSG00000078915	Hsp25-ps1	-1.32855	4.32214	0.00448765	0.0300978
ENSMUSG00000052384	Nrros	-1.32902	5.14955	9.73367e-05	0.00168547
ENSMUSG00000036856	Wnt4	-1.34627	4.99863	8.22054e-05	0.00146659
ENSMUSG00000050473	Slc35d3	-1.35307	1.79047	0.00792439	0.0454486
ENSMUSG00000087249	Gm16062	-1.35404	1.54267	0.00169925	0.0148257
ENSMUSG00000033105	Lss	-1.35658	7.1842	1.18102e-11	2.80565e-09
ENSMUSG00000050914	Ankrd37	-1.35696	0.86307	0.00306948	0.0227498
ENSMUSG00000068079	Tcf15	-1.35909	2.23973	0.000120476	0.00202403
ENSMUSG00000084844	Hoxb3os	-1.36116	1.40801	0.00051239	0.00592509
ENSMUSG00000021464	Ror2	-1.36172	2.15749	0.00387469	0.0270729
ENSMUSG00000060036	Rpl3	-1.3685	2.83244	0.000135797	0.00221813
ENSMUSG00000022748	Cmss1	-1.38068	4.29805	1.47484e-06	6.07015e-05
ENSMUSG00000023367	Tmem176a	-1.38319	3.71345	7.73258e-07	3.53552e-05
ENSMUSG00000022218	Tgm1	-1.3979	0.887603	0.00167348	0.0146257
ENSMUSG00000031101	Sash3	-1.40712	4.19518	0.000137002	0.00222973
ENSMUSG00000027901	Dennd2d	-1.40963	2.36635	0.00128948	0.0119431
ENSMUSG00000004951	Hspb1	-1.40998	3.38136	0.00333384	0.0241668
ENSMUSG00000091243	Vgll3	-1.41039	4.36256	4.20128e-05	0.000860659
ENSMUSG00000032649	Colgalt2	-1.4168	3.75451	0.000960269	0.00964614
ENSMUSG00000037820	Tgm2	-1.41727	6.81785	1.89842e-15	1.42814e-12
ENSMUSG00000052217	Hbb-bh1	-1.42597	8.54456	1.16312e-05	0.000311945
ENSMUSG00000024799	Tm7sf2	-1.42671	4.00025	2.70475e-09	3.29955e-07
ENSMUSG00000039683	Sdk1	-1.43199	1.57719	0.00386661	0.0270368
ENSMUSG00000052854	Nrk	-1.44148	5.39845	3.40624e-08	2.66612e-06
ENSMUSG00000056671	Prelid2	-1.44271	1.03328	0.00425676	0.0290013
ENSMUSG00000019853	Hebp2	-1.44718	1.387	0.000331816	0.00429553
ENSMUSG00000026712	Mrc1	-1.44855	4.61961	0.00251639	0.0196394
ENSMUSG00000061086	Myl4	-1.45	0.957871	0.00637937	0.0391051
ENSMUSG00000055435	Maf	-1.45063	3.10882	3.91619e-06	0.000133575
ENSMUSG00000008734	Gprc5b	-1.4546	1.75331	0.00422363	0.0288122
ENSMUSG00000002289	Angptl4	-1.47046	1.26693	0.00115749	0.0110456
ENSMUSG00000037664	Cdkn1c	-1.47409	6.47389	2.52599e-12	6.9805e-10
ENSMUSG00000025161	Slc16a3	-1.47578	6.10932	5.42643e-06	0.000172083
ENSMUSG00000065037	Rn7sk	-1.47917	1.60479	0.00118868	0.0112717
ENSMUSG00000034164	Emid1	-1.48736	2.045	0.00105928	0.0103416
ENSMUSG00000039481	Nrtn	-1.48919	0.325983	0.00489339	0.032119
ENSMUSG00000001741	Il16	-1.49304	2.86467	0.000159772	0.00250402
ENSMUSG00000030674	Qprt	-1.49558	1.20958	0.000581281	0.00650506
ENSMUSG00000030793	Pycard	-1.51084	1.39413	0.00783644	0.0450587
ENSMUSG00000028128	F3	-1.51222	4.4934	1.06024e-05	0.000296627
ENSMUSG00000037071	Scd1	-1.51357	8.27609	3.65112e-12	9.32828e-10
ENSMUSG00000023034	Nr4a1	-1.53013	5.00752	0.00113536	0.0109224
ENSMUSG00000091898	Tnnc1	-1.5329	2.16923	0.00119722	0.0113209
ENSMUSG00000058546	Rpl23a	-1.53738	0.183418	0.0030694	0.0227498
ENSMUSG00000077440	Gm23130	-1.54011	0.133974	0.00300758	0.0223645
ENSMUSG00000075588	Hoxb2	-1.54974	5.50461	1.79302e-12	5.27811e-10
ENSMUSG00000031444	F10	-1.56184	3.29971	0.000387564	0.00476658
ENSMUSG00000081467	Gm13337	-1.56198	0.490759	0.00179958	0.0155013
ENSMUSG00000052769	Gm9889	-1.56273	0.0557689	0.00657107	0.0400085
ENSMUSG00000059336	Slc14a1	-1.56281	1.79331	6.41077e-05	0.001204
ENSMUSG00000005892	Trh	-1.56423	0.94411	0.000360991	0.00457386
ENSMUSG00000054675	Tmem119	-1.56857	2.72419	0.00028955	0.00389725
ENSMUSG00000019737	Syne4	-1.57605	1.15873	0.00739701	0.0432701
ENSMUSG00000020601	Trib2	-1.5805	3.68151	2.14615e-05	0.00050468
ENSMUSG00000060063	Alox5ap	-1.58181	5.0555	7.10909e-13	2.53327e-10
ENSMUSG00000010154	Spire2	-1.58846	0.305304	0.00513121	0.033229
ENSMUSG00000040260	Daam2	-1.58963	2.19541	0.000613753	0.00681216
ENSMUSG00000044867	Gimap1os	-1.59014	-0.0960706	0.00753653	0.0438557
ENSMUSG00000044641	Pard6b	-1.59055	4.55606	1.37911e-06	5.72837e-05
ENSMUSG00000001119	Col6a1	-1.59442	2.78205	0.00166407	0.0145563
ENSMUSG00000031825	Crispld2	-1.59931	1.50892	0.00839045	0.0472805
ENSMUSG00000056427	Slit3	-1.60624	4.05582	7.25576e-08	5.06445e-06
ENSMUSG00000061232	H2-K1	-1.60981	5.95404	1.02252e-13	4.07235e-11
ENSMUSG00000009350	Mpo	-1.61196	4.49022	3.46527e-05	0.000742456
ENSMUSG00000023045	Soat2	-1.61268	1.34974	0.000222571	0.00321304
ENSMUSG00000050737	Ptges	-1.62402	3.8334	0.00406006	0.0279783
ENSMUSG00000023243	Kcnk5	-1.62503	4.23955	7.5044e-09	7.58336e-07
ENSMUSG00000036545	Adamts2	-1.62657	1.39151	0.00199116	0.0166639
ENSMUSG00000017390	Aldoc	-1.62752	1.29267	0.0003753	0.00470235
ENSMUSG00000052353	Cemip	-1.63035	1.47212	0.00105722	0.0103415
ENSMUSG00000037563	Rps16	-1.63221	0.91646	0.000363879	0.00460065
ENSMUSG00000026582	Sele	-1.63659	2.01541	0.00893148	0.0495457
ENSMUSG00000058248	Kcnh1	-1.63752	1.58255	0.0010773	0.0104797
ENSMUSG00000045942	BC049762	-1.63874	0.17058	0.00527147	0.0339102
ENSMUSG00000052396	Mogat2	-1.64015	5.05376	8.21362e-06	0.000240217
ENSMUSG00000023959	Clic5	-1.64643	2.59344	7.39904e-06	0.000219716
ENSMUSG00000048616	Nog	-1.64827	2.99945	1.92337e-07	1.13237e-05
ENSMUSG00000047867	Gimap6	-1.64912	4.98116	2.84684e-06	0.000102793
ENSMUSG00000047215	Rpl9	-1.6499	2.31325	1.09752e-06	4.7633e-05
ENSMUSG00000078771	Evi2a	-1.65711	1.61524	0.000481165	0.00563025
ENSMUSG00000059325	Hopx	-1.67633	1.32259	0.000155776	0.00245602
ENSMUSG00000023043	Krt18	-1.68131	7.21692	2.5762e-07	1.42385e-05
ENSMUSG00000064373	Sepp1	-1.69402	7.14377	3.1313e-05	0.000684991
ENSMUSG00000050919	Zfp366	-1.69609	1.76195	0.00113607	0.0109224
ENSMUSG00000031543	Ank1	-1.70125	1.05307	0.00749166	0.0436897
ENSMUSG00000026768	Itga8	-1.70491	2.1632	0.000271433	0.00371636
ENSMUSG00000026208	Des	-1.70716	4.04248	2.8731e-05	0.000639708
ENSMUSG00000100831	RP24-79D2.1	-1.71594	0.713907	0.00263622	0.020317
ENSMUSG00000052271	Bhlha15	-1.71873	0.596738	0.00292481	0.0219417
ENSMUSG00000062545	Tlr12	-1.71884	2.76995	3.7585e-05	0.000790277
ENSMUSG00000038239	Hrc	-1.72755	-0.159403	0.00612535	0.0379778
ENSMUSG00000053846	Lipg	-1.72922	2.72513	0.00151423	0.01357
ENSMUSG00000027377	Mall	-1.73828	1.40769	0.00472075	0.0311823
ENSMUSG00000073400	Trim10	-1.74464	2.09664	0.00144129	0.0130683
ENSMUSG00000038700	Hoxb5	-1.74965	4.9519	6.39302e-12	1.54586e-09
ENSMUSG00000049422	Chchd10	-1.75139	2.61599	1.51882e-05	0.0003837
ENSMUSG00000050447	Lypd6	-1.75155	3.17914	1.31313e-05	0.000341502
ENSMUSG00000057058	Skap1	-1.75291	3.66574	5.10409e-06	0.000164951
ENSMUSG00000058715	Fcer1g	-1.75606	1.50371	0.000199678	0.00295501
ENSMUSG00000090125	Pou3f1	-1.75682	0.753587	0.000969939	0.00971444
ENSMUSG00000034796	Cpne7	-1.76482	1.60891	0.000372704	0.00467728
ENSMUSG00000005357	Slc1a6	-1.77094	0.788499	0.00833871	0.0470518
ENSMUSG00000029322	Plac8	-1.77507	1.78115	8.73107e-05	0.00153742
ENSMUSG00000031162	Gata1	-1.78032	4.6737	1.78724e-09	2.22027e-07
ENSMUSG00000040703	Cyp2s1	-1.7994	-0.0495144	0.00611712	0.0379441
ENSMUSG00000085700	Hbb-bh0	-1.81796	3.52794	0.000171442	0.00263209
ENSMUSG00000030137	Tuba8	-1.83202	1.30942	0.0010985	0.0106477
ENSMUSG00000027314	Dll4	-1.83911	3.82339	0.00331922	0.0241124
ENSMUSG00000069919	Hba-a1	-1.84144	4.21693	3.98848e-05	0.000829615
ENSMUSG00000056899	Immp2l	-1.84531	0.761097	0.000323288	0.00421738
ENSMUSG00000097391	Mirg	-1.84852	0.189688	0.00189608	0.0160468
ENSMUSG00000023484	Prph	-1.85781	1.26082	0.000345156	0.00442172
ENSMUSG00000027840	Wnt2b	-1.87552	0.879618	0.000643855	0.00707666
ENSMUSG00000022824	Muc13	-1.87708	1.88119	0.000125307	0.00208707
ENSMUSG00000053219	Raet1e	-1.89201	1.34796	0.00357739	0.0255493
ENSMUSG00000039323	Igfbp2	-1.89423	6.88767	1.32604e-14	7.18237e-12
ENSMUSG00000019966	Kitl	-1.90868	4.95016	1.92018e-06	7.49311e-05
ENSMUSG00000031074	Fgf3	-1.9102	3.4875	2.5627e-06	9.53529e-05
ENSMUSG00000043155	Hpdl	-1.91621	-0.241371	0.00397114	0.0274914
ENSMUSG00000030047	Arhgap25	-1.92552	4.19248	1.85292e-05	0.000447243
ENSMUSG00000024678	Ms4a4d	-1.92945	0.828775	0.00185791	0.0158634
ENSMUSG00000071235	Vrtn	-1.93231	2.20261	1.77196e-08	1.566e-06
ENSMUSG00000024027	Glp1r	-1.94443	1.26059	5.66226e-06	0.000178724
ENSMUSG00000029168	Dpysl5	-1.94622	1.25134	1.08789e-05	0.000299456
ENSMUSG00000002104	Rapsn	-1.98541	0.139489	0.000508729	0.00589281
ENSMUSG00000026494	Kif26b	-1.99154	0.990148	0.00130973	0.0121058
ENSMUSG00000033491	Prss35	-1.99861	2.50039	4.56147e-07	2.31864e-05
ENSMUSG00000055609	Hba-x	-2.02363	7.87792	1.23757e-07	7.95266e-06
ENSMUSG00000003545	Fosb	-2.03242	2.1666	9.63422e-07	4.2633e-05
ENSMUSG00000027750	Postn	-2.03944	4.53901	2.13332e-14	1.03169e-11
ENSMUSG00000024990	Rbp4	-2.05072	-0.47391	0.00140312	0.0128117
ENSMUSG00000035095	Fam167a	-2.05096	0.636493	0.00447561	0.0300467
ENSMUSG00000087006	Gm13889	-2.06692	5.0903	1.04721e-08	9.91626e-07
ENSMUSG00000038721	Hoxb7	-2.07701	1.64656	9.98539e-05	0.00171807
ENSMUSG00000037362	Nov	-2.10102	1.68071	6.80039e-05	0.00126143
ENSMUSG00000047878	A4galt	-2.11161	0.277927	0.00848485	0.0476934
ENSMUSG00000032334	Loxl1	-2.11805	3.89087	9.84412e-09	9.45385e-07
ENSMUSG00000066363	Serpina3f	-2.12982	1.02512	0.000102593	0.00176072
ENSMUSG00000049382	Krt8	-2.13855	6.84358	8.69441e-15	5.35141e-12
ENSMUSG00000006403	Adamts4	-2.14851	3.28699	1.79345e-06	7.08022e-05
ENSMUSG00000031410	Nxf7	-2.17176	0.811087	0.00111776	0.0108112
ENSMUSG00000039476	Prrx2	-2.19108	1.88383	0.000153439	0.00243008
ENSMUSG00000041046	Ramp3	-2.19175	2.14552	1.24791e-05	0.000328755
ENSMUSG00000038523	1700003F12Rik	-2.19276	-0.321498	0.000981268	0.0097845
ENSMUSG00000001334	Fndc5	-2.20829	0.879585	0.000554853	0.00626105
ENSMUSG00000048078	Tenm4	-2.20938	0.641429	0.00195314	0.0164372
ENSMUSG00000056888	Glipr1	-2.21362	2.38778	1.81317e-06	7.13724e-05
ENSMUSG00000026407	Cacna1s	-2.21567	-0.147563	0.00891426	0.0494705
ENSMUSG00000041378	Cldn5	-2.21844	5.74814	1.64804e-12	5.07186e-10
ENSMUSG00000054191	Klf1	-2.23548	3.76256	1.6578e-07	1.02038e-05
ENSMUSG00000042258	Isl1	-2.26349	0.409109	0.000808609	0.00844859
ENSMUSG00000067786	Nnat	-2.2672	4.9683	2.56321e-06	9.53529e-05
ENSMUSG00000022803	Popdc2	-2.31125	1.68619	1.41547e-05	0.000361639
ENSMUSG00000029646	Cdx2	-2.32258	2.75753	6.96747e-05	0.00128411
ENSMUSG00000032715	Trib3	-2.33203	3.95088	2.40657e-10	3.74567e-08
ENSMUSG00000014603	Alx3	-2.33434	0.896736	0.00257751	0.01993
ENSMUSG00000048489	8430408G22Rik	-2.34068	1.5308	0.00255544	0.0198499
ENSMUSG00000035165	Kcne3	-2.34904	2.27149	0.00114098	0.0109264
ENSMUSG00000019312	Grb7	-2.36874	-0.135074	0.000265375	0.00365101
ENSMUSG00000007805	Twist2	-2.39907	1.82162	7.68128e-06	0.000227062
ENSMUSG00000034266	Batf	-2.40557	0.719402	1.56536e-05	0.000392527
ENSMUSG00000051839	Gypa	-2.40986	4.57322	7.77074e-09	7.79434e-07
ENSMUSG00000020875	Hoxb9	-2.42961	2.35428	1.76988e-06	7.01399e-05
ENSMUSG00000017723	Wfdc2	-2.42988	-0.326842	0.002175	0.017742
ENSMUSG00000041653	Pnpla3	-2.43708	0.00919144	6.81468e-05	0.00126235
ENSMUSG00000032420	Nt5e	-2.4591	3.26503	3.18453e-12	8.45523e-10
ENSMUSG00000042812	Foxf1	-2.46512	3.42569	5.42649e-12	1.336e-09
ENSMUSG00000005089	Slc1a2	-2.46626	3.79573	3.68443e-06	0.000126949
ENSMUSG00000031170	Slc38a5	-2.47378	1.7684	2.03504e-05	0.00048515
ENSMUSG00000031104	Rab33a	-2.49594	-0.368449	0.000131241	0.0021646
ENSMUSG00000049641	Vgll2	-2.53943	2.19329	2.12294e-07	1.21295e-05
ENSMUSG00000001506	Col1a1	-2.63154	7.26271	5.89223e-22	2.65956e-18
ENSMUSG00000061048	Cdh3	-2.6805	3.70174	1.00019e-16	1.23123e-13
ENSMUSG00000031654	Cbln1	-2.68289	1.68285	0.000465111	0.00549135
ENSMUSG00000047907	Tshz2	-2.73139	0.53561	1.8358e-06	7.20538e-05
ENSMUSG00000058145	Adamts17	-2.75484	0.55693	5.35679e-05	0.00103328
ENSMUSG00000074896	Ifit3	-2.80365	-0.335928	0.00681169	0.0410125
ENSMUSG00000030717	Nupr1	-2.81479	0.325245	0.000189802	0.00283051
ENSMUSG00000041120	Nbl1	-2.82325	1.96281	0.00097192	0.00971703
ENSMUSG00000026185	Igfbp5	-2.91769	4.80919	1.17523e-10	2.01441e-08
ENSMUSG00000037771	Slc32a1	-2.92231	1.25633	1.05149e-06	4.59299e-05
ENSMUSG00000056648	Hoxb8	-2.98872	3.91897	1.4167e-17	2.59206e-14
ENSMUSG00000075707	Dio3	-3.21575	0.23155	0.000303891	0.00404621
ENSMUSG00000000690	Hoxb6	-3.40727	3.15532	6.27186e-15	4.24636e-12
ENSMUSG00000027313	Chac1	-3.47246	2.92357	2.48504e-11	5.2578e-09
ENSMUSG00000000385	Tmprss2	-3.596	1.67987	1.2332e-06	5.2844e-05
ENSMUSG00000010760	Phlda2	-3.67266	1.12482	2.16489e-06	8.21143e-05
ENSMUSG00000031297	Slc7a3	-3.70638	1.91805	7.57404e-10	1.01545e-07
ENSMUSG00000052565	Hist1h1d	-3.74864	-0.411372	2.46107e-06	9.20589e-05
ENSMUSG00000040856	Dlk1	-3.85049	4.37427	1.05982e-20	2.8702e-17
ENSMUSG00000025328	Padi3	-4.23697	0.270336	6.83184e-07	3.15733e-05
ENSMUSG00000031070	Mrgprf	-4.41084	-0.299935	0.000119227	0.00201304
ENSMUSG00000022579	Gpihbp1	-4.53582	0.0305568	2.28142e-05	0.000531717
ENSMUSG00000026012	Cd28	-5.15409	-0.128929	0.00896151	0.0496717
ENSMUSG00000021506	Pitx1	-5.80993	1.08991	5.75042e-10	8.02747e-08

## Sheet: List of DEG in Hdac2 KO HE
EnsembleGeneID	symbol	logFC	logCPM	PValue	FDR
ENSMUSG00000033377	Palmd	10.3222	2.09728	1.86869e-07	4.06164e-06
ENSMUSG00000049723	Mmp12	8.03752	-0.20387	2.27303e-08	6.91981e-07
ENSMUSG00000055421	Pcdh9	8.03469	0.747613	0.000673961	0.00337754
ENSMUSG00000063975	Slco1a5	7.78339	0.00444553	0.000146589	0.00099847
ENSMUSG00000043441	Gpr149	7.74201	0.383398	0.000375202	0.00211751
ENSMUSG00000035775	Krt20	7.6123	-0.081202	2.20931e-06	3.20646e-05
ENSMUSG00000043531	Sorcs1	7.56484	0.585743	1.5797e-05	0.000158568
ENSMUSG00000050092	Sprr2b	6.97138	2.40809	1.14931e-25	3.11256e-22
ENSMUSG00000038602	Slc35f1	6.57499	2.50565	2.14616e-09	9.59115e-08
ENSMUSG00000093460	Six3os1	6.40519	1.4636	3.71356e-07	7.15296e-06
ENSMUSG00000038805	Six3	6.39383	-0.0351837	0.000420732	0.00231486
ENSMUSG00000021367	Edn1	5.76303	7.57502	9.24225e-12	9.20215e-10
ENSMUSG00000074607	Tox2	5.56955	1.91	5.02202e-18	3.40016e-15
ENSMUSG00000022206	Npr3	5.56884	2.43226	4.32075e-08	1.21133e-06
ENSMUSG00000034780	B3galt1	5.40919	1.65029	1.14199e-07	2.69872e-06
ENSMUSG00000050164	Mchr1	5.35891	0.521665	1.30407e-07	3.01339e-06
ENSMUSG00000036256	Igfbp7	5.33198	5.09934	3.66274e-09	1.53078e-07
ENSMUSG00000009376	Met	5.28098	4.07652	1.04721e-10	7.6238e-09
ENSMUSG00000042793	Lgr6	5.27372	2.40931	4.33252e-07	8.12557e-06
ENSMUSG00000029370	Rassf6	5.18895	0.656643	2.29475e-07	4.80265e-06
ENSMUSG00000049037	Clec4a1	5.16066	-0.952521	7.3227e-07	1.26961e-05
ENSMUSG00000069793	Slfn9	5.14023	2.49163	4.80085e-12	5.11877e-10
ENSMUSG00000051747	Ttn	5.01488	0.555629	1.89791e-05	0.000184624
ENSMUSG00000057123	Gja5	4.88375	3.44959	2.74572e-17	1.32785e-14
ENSMUSG00000008496	Pou2f2	4.87882	-0.0376365	2.33906e-06	3.35194e-05
ENSMUSG00000039116	Gpr126	4.83301	2.86819	1.23957e-15	3.73e-13
ENSMUSG00000020681	Ace	4.82542	2.96334	2.36182e-06	3.37712e-05
ENSMUSG00000003418	St8sia6	4.79673	0.624559	2.07061e-09	9.40875e-08
ENSMUSG00000018930	Ccl4	4.78862	-1.14266	5.21224e-06	6.41627e-05
ENSMUSG00000072621	Slfn10-ps	4.78318	1.11896	1.20923e-08	4.1038e-07
ENSMUSG00000015340	Cybb	4.78195	-1.11281	1.15321e-05	0.000122861
ENSMUSG00000046805	Mpeg1	4.76025	1.65151	4.77466e-17	2.15512e-14
ENSMUSG00000031626	Sorbs2	4.71392	3.30071	4.87896e-07	9.05013e-06
ENSMUSG00000089525	Gm23833	4.70996	-0.846806	4.33666e-05	0.000367707
ENSMUSG00000022371	Col14a1	4.66333	-0.572792	0.00249767	0.00953509
ENSMUSG00000086528	Gm15731	4.64117	-0.600423	0.000755808	0.00369606
ENSMUSG00000047344	Lancl3	4.61668	0.0772801	2.00816e-08	6.1661e-07
ENSMUSG00000052981	Ube2ql1	4.59962	3.66509	1.14722e-07	2.70166e-06
ENSMUSG00000054293	A630033H20Rik	4.54619	2.27926	1.1339e-11	1.08895e-09
ENSMUSG00000026131	Dst	4.54033	7.82519	1.37525e-13	2.33079e-11
ENSMUSG00000056258	Kcnq3	4.44081	0.403701	0.00510968	0.0169376
ENSMUSG00000059401	Mamld1	4.42823	1.40345	1.678e-08	5.30883e-07
ENSMUSG00000053164	Gpr21	4.42505	-0.251841	0.000729071	0.00360173
ENSMUSG00000100510	RP24-459A4.1	4.42028	0.254395	4.84934e-06	6.03075e-05
ENSMUSG00000050505	Pcdh20	4.38361	0.165299	0.0070172	0.0218487
ENSMUSG00000052688	5430435G22Rik	4.34206	-0.138984	7.99986e-08	2.0135e-06
ENSMUSG00000045838	A430105I19Rik	4.32625	1.38972	5.85185e-09	2.30517e-07
ENSMUSG00000027276	Jag1	4.31658	5.05501	7.5534e-11	5.84461e-09
ENSMUSG00000030786	Itgam	4.31622	2.0535	3.43892e-11	2.9104e-09
ENSMUSG00000040329	Il7	4.31285	-0.00913451	0.000499867	0.00265648
ENSMUSG00000043336	Filip1l	4.29437	6.75386	4.59472e-16	1.55543e-13
ENSMUSG00000036298	Slc2a13	4.27018	1.23134	3.56688e-07	6.93953e-06
ENSMUSG00000047746	Fbxo40	4.26536	0.560165	0.000173283	0.00114128
ENSMUSG00000051048	P4ha3	4.26395	1.48502	0.000106551	0.000767045
ENSMUSG00000041324	Inhba	4.2504	0.825617	1.72506e-08	5.43232e-07
ENSMUSG00000005800	Mmp8	4.22501	-0.797105	2.10525e-05	0.000201749
ENSMUSG00000038642	Ctss	4.22201	-0.958487	8.85666e-06	9.96908e-05
ENSMUSG00000022197	Pdzd2	4.19444	4.73673	1.73463e-10	1.17443e-08
ENSMUSG00000021365	Nedd9	4.14853	5.58167	1.90906e-09	8.76291e-08
ENSMUSG00000062393	Dgkk	4.14379	3.95662	1.5667e-07	3.52991e-06
ENSMUSG00000078606	Gm4070	4.14265	0.0851097	8.86553e-07	1.49873e-05
ENSMUSG00000041216	Clvs1	4.12625	0.13617	0.000302598	0.00179635
ENSMUSG00000035004	Igsf6	4.12096	0.274161	3.8918e-09	1.60667e-07
ENSMUSG00000019890	Nts	4.11717	0.632404	5.96733e-07	1.06601e-05
ENSMUSG00000061601	Pclo	4.1122	-0.535112	0.000390978	0.00218679
ENSMUSG00000048096	Lmod1	4.11181	1.38221	8.26135e-10	4.28609e-08
ENSMUSG00000040046	Tph1	4.10925	-0.144664	0.000315735	0.00185805
ENSMUSG00000026072	Il1r1	4.08495	1.71575	9.69764e-15	2.22569e-12
ENSMUSG00000022512	Cldn1	4.07859	0.320785	0.000637492	0.00322581
ENSMUSG00000022708	Zbtb20	4.06143	3.99971	1.16938e-09	5.69591e-08
ENSMUSG00000021057	Akap5	4.04138	7.06956	4.03572e-11	3.31198e-09
ENSMUSG00000024737	Slc15a3	4.02217	-0.36018	2.29888e-07	4.80388e-06
ENSMUSG00000026475	Rgs16	4.01722	5.11911	1.92017e-17	1.00004e-14
ENSMUSG00000032372	Plscr2	3.9589	2.62234	1.71396e-08	5.40995e-07
ENSMUSG00000020019	Ntn4	3.95873	0.24386	2.15934e-06	3.15763e-05
ENSMUSG00000027966	Col11a1	3.95764	2.46625	1.65747e-08	5.25617e-07
ENSMUSG00000021624	Cd180	3.94357	0.534253	3.26636e-10	1.97454e-08
ENSMUSG00000031558	Slit2	3.91708	6.904	2.05313e-07	4.39897e-06
ENSMUSG00000019888	Mgat4c	3.90765	0.316323	5.12588e-07	9.43065e-06
ENSMUSG00000020598	Nrcam	3.90438	1.72509	1.37703e-13	2.33079e-11
ENSMUSG00000030020	Prickle2	3.90167	4.57989	3.16072e-12	3.68959e-10
ENSMUSG00000037833	Sh2d4b	3.88844	0.502988	0.000271835	0.00165212
ENSMUSG00000025427	Rnf165	3.8822	2.30557	4.02108e-06	5.14645e-05
ENSMUSG00000032006	Pdgfd	3.86445	2.79794	6.55825e-15	1.58581e-12
ENSMUSG00000045103	Dmd	3.85698	3.39785	3.61655e-07	7.02221e-06
ENSMUSG00000027684	Mecom	3.83809	5.25439	3.85553e-12	4.27449e-10
ENSMUSG00000027015	Cybrd1	3.83195	0.967283	0.000181456	0.00118459
ENSMUSG00000031636	Pdlim3	3.82825	4.1881	2.61315e-07	5.394e-06
ENSMUSG00000052942	Glis3	3.81746	0.969959	3.30981e-06	4.43806e-05
ENSMUSG00000054855	Rnd1	3.75758	3.16597	8.53548e-20	7.70526e-17
ENSMUSG00000027827	Kcnab1	3.74349	0.811379	0.00629734	0.0200314
ENSMUSG00000093553	Gm20633	3.73959	0.0729586	8.35355e-06	9.48955e-05
ENSMUSG00000032332	Col12a1	3.7339	5.0798	6.74818e-26	2.28443e-22
ENSMUSG00000050944	Efcab5	3.68921	-0.364652	0.00611226	0.019585
ENSMUSG00000027831	Veph1	3.67607	-0.246218	0.000124856	0.000874184
ENSMUSG00000031253	Srpx2	3.67391	4.00955	1.01159e-11	9.92604e-10
ENSMUSG00000047497	Adamts12	3.66343	0.892683	8.10777e-11	6.16782e-09
ENSMUSG00000024897	Apba1	3.64455	1.5362	1.13265e-08	3.90809e-07
ENSMUSG00000055322	Tns1	3.63996	6.16702	4.49887e-31	6.09193e-27
ENSMUSG00000025017	Pik3ap1	3.62067	2.19638	5.659e-07	1.02035e-05
ENSMUSG00000023349	Clec4n	3.61982	1.59673	1.38676e-06	2.1549e-05
ENSMUSG00000028364	Tnc	3.61909	8.1367	8.02907e-10	4.19775e-08
ENSMUSG00000045573	Penk	3.61609	-0.306106	1.48585e-06	2.27344e-05
ENSMUSG00000061353	Cxcl12	3.60693	5.83004	1.01459e-27	4.57953e-24
ENSMUSG00000053093	Myh7	3.59803	0.577287	4.4597e-05	0.000375086
ENSMUSG00000033777	Tlr13	3.58851	0.977694	4.68252e-10	2.68669e-08
ENSMUSG00000034898	Filip1	3.58649	2.52523	3.54995e-11	2.9857e-09
ENSMUSG00000031548	Sfrp1	3.58101	2.70136	3.88274e-12	4.27449e-10
ENSMUSG00000030142	Clec4e	3.5598	0.466149	1.22778e-06	1.96982e-05
ENSMUSG00000031517	Gpm6a	3.55275	5.16909	5.69649e-10	3.12292e-08
ENSMUSG00000039103	Nexn	3.54491	4.77429	1.65844e-18	1.24761e-15
ENSMUSG00000053279	Aldh1a1	3.5423	0.566973	0.000140599	0.000961538
ENSMUSG00000055639	Dach1	3.54124	0.455927	0.000105335	0.000759499
ENSMUSG00000031647	Mfap3l	3.53412	6.00545	4.21423e-08	1.19597e-06
ENSMUSG00000063450	Syne2	3.51921	5.50932	1.54714e-15	4.55431e-13
ENSMUSG00000025473	Adam8	3.51445	0.852844	1.18002e-06	1.90448e-05
ENSMUSG00000031762	Mt2	3.50906	0.0817545	0.000529567	0.00278913
ENSMUSG00000038349	Plcl1	3.50178	3.85133	5.52573e-13	8.04559e-11
ENSMUSG00000048612	Myof	3.49216	5.77389	1.97643e-16	7.43413e-14
ENSMUSG00000024803	Ankrd1	3.49149	7.13224	1.62213e-19	1.37283e-16
ENSMUSG00000024112	Cacna1h	3.48858	0.337278	2.14603e-06	3.14352e-05
ENSMUSG00000066800	Rnasel	3.48853	2.51696	7.18732e-10	3.84678e-08
ENSMUSG00000058818	Pirb	3.47445	-1.09059	2.39902e-05	0.000223881
ENSMUSG00000028649	Macf1	3.47018	8.97564	7.8847e-13	1.06767e-10
ENSMUSG00000038193	Hand2	3.46426	6.02698	7.68588e-29	5.20372e-25
ENSMUSG00000039376	Synpo2l	3.46124	2.18947	2.25186e-06	3.26122e-05
ENSMUSG00000038608	Dock10	3.45019	1.1437	3.13585e-06	4.24625e-05
ENSMUSG00000089672	Gp49a	3.44684	0.254687	1.29996e-06	2.04814e-05
ENSMUSG00000097289	2010300F17Rik	3.43379	-0.411824	0.000130021	0.000904998
ENSMUSG00000058056	Palld	3.41712	7.21558	6.102e-14	1.18039e-11
ENSMUSG00000027800	Tm4sf1	3.40848	1.61312	3.4044e-07	6.70044e-06
ENSMUSG00000068154	Insm1	3.39567	1.16257	1.04939e-05	0.000113492
ENSMUSG00000037852	Cpe	3.39252	2.36231	1.15065e-07	2.70501e-06
ENSMUSG00000022494	Shisa9	3.37238	2.06402	4.08865e-10	2.42826e-08
ENSMUSG00000020627	Klhl29	3.36577	0.0672339	2.20305e-06	3.20424e-05
ENSMUSG00000049511	Htr1b	3.36298	0.425596	0.000464371	0.0025082
ENSMUSG00000042284	Itga1	3.35339	6.11485	1.49703e-10	1.03425e-08
ENSMUSG00000033355	Rtp4	3.34132	-0.598995	0.000156616	0.00105143
ENSMUSG00000037025	Foxa2	3.33807	1.37733	8.90689e-06	0.000100173
ENSMUSG00000046318	Ccbe1	3.32095	0.0843858	2.55579e-05	0.000235749
ENSMUSG00000031502	Col4a1	3.3066	11.3996	3.12932e-13	4.76114e-11
ENSMUSG00000029919	Hpgds	3.29902	0.0342955	3.09288e-06	4.20067e-05
ENSMUSG00000036905	C1qb	3.29812	-0.616915	1.66097e-05	0.000165742
ENSMUSG00000027859	Ngf	3.29629	1.80283	4.53762e-07	8.4517e-06
ENSMUSG00000019971	Cep290	3.28589	3.47961	6.27213e-13	8.84696e-11
ENSMUSG00000040690	Col16a1	3.28391	-0.426337	0.000445509	0.00243153
ENSMUSG00000066842	Hmcn1	3.28311	3.56155	2.61831e-11	2.22985e-09
ENSMUSG00000015579	Nkx2-5	3.27799	2.11911	3.50834e-06	4.64837e-05
ENSMUSG00000054263	Lifr	3.27495	8.20997	1.17804e-07	2.75982e-06
ENSMUSG00000001819	Hoxd13	3.27325	-0.507997	1.51969e-05	0.000153568
ENSMUSG00000040152	Thbs1	3.27177	9.07152	8.28029e-11	6.26388e-09
ENSMUSG00000052512	Nav2	3.2693	4.16095	1.86093e-08	5.8196e-07
ENSMUSG00000035969	Rusc2	3.26878	5.96643	2.81263e-15	7.93456e-13
ENSMUSG00000066392	Nrxn3	3.26716	0.899099	4.15686e-06	5.28031e-05
ENSMUSG00000034591	Slc41a2	3.26264	0.313805	1.14527e-07	2.70166e-06
ENSMUSG00000025955	Akr1cl	3.25547	0.803505	1.31657e-05	0.000136715
ENSMUSG00000015533	Itga2	3.2355	2.71629	1.58777e-09	7.46526e-08
ENSMUSG00000025856	Pdgfa	3.2303	2.39361	8.38165e-09	3.07577e-07
ENSMUSG00000032735	Ablim3	3.22948	-0.265452	0.000865406	0.00411897
ENSMUSG00000046714	Foxc2	3.22923	3.06504	0.000409723	0.002271
ENSMUSG00000037613	Tnfrsf23	3.2216	4.64996	8.74586e-16	2.75413e-13
ENSMUSG00000041923	Nol4	3.21712	0.382153	1.31507e-05	0.000136664
ENSMUSG00000034422	Parp14	3.2021	3.26621	2.31385e-13	3.68611e-11
ENSMUSG00000014361	Mertk	3.20094	1.11076	5.10419e-08	1.39911e-06
ENSMUSG00000032363	Adamts7	3.19798	4.39875	1.6565e-17	9.75246e-15
ENSMUSG00000030616	Sytl2	3.18701	1.79449	1.73025e-09	8.0513e-08
ENSMUSG00000091562	Gm9581	3.17794	3.21913	1.47425e-07	3.34947e-06
ENSMUSG00000090564	A430057M04Rik	3.16941	-0.350136	0.00062759	0.00319129
ENSMUSG00000040407	Akap9	3.16402	6.51182	7.97527e-13	1.06924e-10
ENSMUSG00000022636	Alcam	3.16291	3.11954	3.39902e-09	1.44282e-07
ENSMUSG00000029304	Spp1	3.16284	4.63693	1.77632e-09	8.23739e-08
ENSMUSG00000027947	Il6ra	3.16136	1.23038	2.21593e-09	9.838e-08
ENSMUSG00000033306	Lpp	3.15845	8.38831	3.63722e-07	7.046e-06
ENSMUSG00000047414	Flrt2	3.15833	6.91369	1.82764e-20	2.24983e-17
ENSMUSG00000024140	Epas1	3.15285	7.17241	4.26779e-12	4.6605e-10
ENSMUSG00000042644	Itpr3	3.15026	4.54588	1.3422e-24	3.02911e-21
ENSMUSG00000051951	Xkr4	3.14231	-0.10139	4.59509e-05	0.0003848
ENSMUSG00000039004	Bmp6	3.12869	6.50529	9.41767e-08	2.30189e-06
ENSMUSG00000018920	Cxcl16	3.12234	3.29027	8.51717e-08	2.10843e-06
ENSMUSG00000040829	Zmynd15	3.11745	1.11436	8.97884e-06	0.000100481
ENSMUSG00000049128	Ivl	3.11278	0.895351	3.10553e-06	4.2094e-05
ENSMUSG00000018927	Ccl6	3.11057	1.70822	4.50466e-07	8.41265e-06
ENSMUSG00000030256	Bhlhe41	3.10819	2.91427	1.05843e-07	2.54117e-06
ENSMUSG00000020354	Sgcd	3.10367	0.53259	0.00083161	0.00398614
ENSMUSG00000036995	Asap3	3.103	-0.466715	0.000117129	0.000830825
ENSMUSG00000052415	Tchh	3.09987	-0.345885	0.000563259	0.00293876
ENSMUSG00000025333	Gpr143	3.09458	-0.00721774	4.41295e-05	0.00037231
ENSMUSG00000051177	Plcb1	3.09413	2.96508	3.49967e-07	6.82838e-06
ENSMUSG00000057074	Ces1g	3.09398	-0.385275	0.000214708	0.00136368
ENSMUSG00000021091	Serpina3n	3.08103	1.69501	1.02555e-10	7.50647e-09
ENSMUSG00000034243	Golgb1	3.07827	7.42945	1.32918e-17	8.5707e-15
ENSMUSG00000041552	Ptchd1	3.07505	4.80063	1.06457e-05	0.000114772
ENSMUSG00000042129	Rassf4	3.06971	2.25094	1.86865e-11	1.65849e-09
ENSMUSG00000055296	Tmem245	3.063	7.07398	7.28893e-08	1.86577e-06
ENSMUSG00000049929	Lpar4	3.05219	6.12118	4.47405e-13	6.58512e-11
ENSMUSG00000038677	Scube3	3.05044	3.1164	5.2944e-11	4.26735e-09
ENSMUSG00000060206	Zfp462	3.03555	6.1236	2.1976e-10	1.43757e-08
ENSMUSG00000001870	Ltbp1	3.03263	5.29789	2.21557e-23	4.28586e-20
ENSMUSG00000055301	Adh7	3.03039	0.437874	0.000960182	0.00447261
ENSMUSG00000004730	Emr1	3.02891	-0.705603	0.000110605	0.000790344
ENSMUSG00000023906	Cldn6	3.02837	0.493345	0.000651193	0.00328288
ENSMUSG00000032750	Gab3	3.02826	0.443404	2.4626e-06	3.48081e-05
ENSMUSG00000046807	Lrrc75b	3.0266	0.847654	0.00014809	0.00100667
ENSMUSG00000038708	Golga4	3.02317	6.72369	4.40806e-16	1.5305e-13
ENSMUSG00000048814	Lonrf2	3.02055	1.467	1.61383e-07	3.60609e-06
ENSMUSG00000007655	Cav1	3.0191	6.19269	6.43642e-23	1.08944e-19
ENSMUSG00000037411	Serpine1	3.01808	8.66173	9.8093e-10	4.90139e-08
ENSMUSG00000053062	Jam2	3.00379	0.467929	0.000390417	0.00218637
ENSMUSG00000037946	Fgd3	3.00088	2.2861	2.37485e-09	1.04408e-07
ENSMUSG00000052336	Cx3cr1	3.00035	0.456678	6.71382e-07	1.17914e-05
ENSMUSG00000026582	Sele	3.00003	2.01329	4.61861e-06	5.80692e-05
ENSMUSG00000042379	Esm1	2.98994	1.53728	5.57262e-05	0.000452391
ENSMUSG00000025746	Il6	2.98982	-0.0403643	0.000170872	0.00112757
ENSMUSG00000028487	Bnc2	2.98791	-0.279794	0.000141828	0.000967992
ENSMUSG00000035954	Dock4	2.97992	5.92629	1.61745e-13	2.70394e-11
ENSMUSG00000015484	Fam163a	2.97791	4.89379	1.39375e-09	6.66882e-08
ENSMUSG00000052353	Cemip	2.97619	1.46775	0.000258467	0.00158881
ENSMUSG00000020181	Nav3	2.97614	3.78855	1.22148e-07	2.84194e-06
ENSMUSG00000043165	Lor	2.97502	0.139114	2.83515e-06	3.91742e-05
ENSMUSG00000033060	Lmo7	2.97437	3.7134	2.37434e-11	2.03487e-09
ENSMUSG00000026890	Lhx6	2.97425	4.8504	7.60802e-07	1.31236e-05
ENSMUSG00000050558	Prokr2	2.96521	2.40488	5.38997e-06	6.61701e-05
ENSMUSG00000000915	Hip1r	2.96218	4.97012	3.82318e-15	1.01509e-12
ENSMUSG00000070327	Rnf213	2.96189	5.77697	2.63849e-20	2.97732e-17
ENSMUSG00000054423	Cadps	2.95674	-0.192647	0.000980355	0.00454778
ENSMUSG00000057530	Ece1	2.94457	8.76691	9.25361e-14	1.64872e-11
ENSMUSG00000020334	Slc22a4	2.94333	1.64154	4.25832e-09	1.73159e-07
ENSMUSG00000027796	Smad9	2.94193	1.45547	0.000938147	0.00439414
ENSMUSG00000097749	Gm16938	2.9382	-0.222479	0.00551575	0.0180451
ENSMUSG00000024548	Setbp1	2.935	3.03303	6.84592e-11	5.38957e-09
ENSMUSG00000024074	Crim1	2.92979	7.37691	1.3049e-12	1.65137e-10
ENSMUSG00000021366	Hivep1	2.92478	6.56971	8.35451e-14	1.52876e-11
ENSMUSG00000002266	Zim1	2.92453	3.04012	1.08884e-08	3.81967e-07
ENSMUSG00000024621	Csf1r	2.9235	1.4256	9.73589e-07	1.61561e-05
ENSMUSG00000068196	Col8a1	2.91896	4.09687	1.00629e-13	1.76964e-11
ENSMUSG00000074345	Tnfaip8l3	2.91792	1.90219	0.00368873	0.0130963
ENSMUSG00000020437	Myo1g	2.91219	-0.00768482	3.62335e-05	0.000316337
ENSMUSG00000040296	Ddx58	2.90824	3.74336	1.70922e-16	6.61273e-14
ENSMUSG00000000126	Wnt9a	2.90378	1.67396	3.806e-07	7.28953e-06
ENSMUSG00000079293	Clec7a	2.90084	0.810641	5.56489e-07	1.00741e-05
ENSMUSG00000037379	Spon2	2.8922	-0.0208312	8.94617e-05	0.000663781
ENSMUSG00000028776	Tinagl1	2.88973	5.32699	8.80918e-21	1.19285e-17
ENSMUSG00000097697	4833412C05Rik	2.88908	0.745816	7.13001e-06	8.38086e-05
ENSMUSG00000038210	Hoxa11	2.88574	-0.902075	0.000733097	0.00361478
ENSMUSG00000026980	Ly75	2.8848	5.02797	9.73215e-12	9.6192e-10
ENSMUSG00000029765	Plxna4	2.88281	4.52361	2.57956e-05	0.00023778
ENSMUSG00000032625	Thsd7a	2.88276	5.09212	3.49258e-09	1.4733e-07
ENSMUSG00000024754	Tmem2	2.88273	8.87638	1.98692e-11	1.72468e-09
ENSMUSG00000028337	Coro2a	2.8798	-0.00789531	1.90852e-05	0.000185389
ENSMUSG00000071064	Zfp827	2.87143	2.71097	1.43297e-06	2.21404e-05
ENSMUSG00000021750	Fam107a	2.87006	3.12439	5.14458e-11	4.17142e-09
ENSMUSG00000075602	Ly6a	2.86377	3.75399	2.23505e-06	3.24034e-05
ENSMUSG00000059991	Nptx2	2.85889	2.50389	3.79523e-12	4.24721e-10
ENSMUSG00000021662	Arhgef28	2.85445	5.52983	1.93459e-14	4.09318e-12
ENSMUSG00000034647	Ankrd12	2.8527	4.70684	3.02042e-13	4.64767e-11
ENSMUSG00000030771	Micalcl	2.84896	-0.118329	0.000210261	0.00134299
ENSMUSG00000039126	Prune2	2.8476	4.77581	1.92909e-14	4.09318e-12
ENSMUSG00000021188	Trip11	2.84367	6.05693	2.53771e-13	3.99572e-11
ENSMUSG00000061755	Bod1l	2.84116	6.36887	8.36741e-15	1.95476e-12
ENSMUSG00000027750	Postn	2.83729	4.54246	7.8039e-06	8.98577e-05
ENSMUSG00000054555	Adam12	2.83502	5.77325	6.08871e-07	1.08199e-05
ENSMUSG00000041482	Piezo2	2.82878	2.15618	1.73544e-05	0.00017103
ENSMUSG00000002028	Kmt2a	2.8263	6.45108	2.56569e-10	1.62228e-08
ENSMUSG00000025854	Fam20c	2.81386	3.03638	7.46353e-09	2.82055e-07
ENSMUSG00000031441	Atp11a	2.80996	6.20119	6.49166e-12	6.65936e-10
ENSMUSG00000030313	Dennd5b	2.79926	6.60022	3.4832e-07	6.81993e-06
ENSMUSG00000020902	Ntn1	2.79895	0.955819	5.17893e-07	9.50219e-06
ENSMUSG00000041481	Serpina3g	2.79435	3.59184	1.4119e-07	3.23637e-06
ENSMUSG00000032548	Slco2a1	2.78802	3.21065	1.80298e-10	1.20862e-08
ENSMUSG00000019947	Arid5b	2.78707	6.01942	4.31783e-10	2.52016e-08
ENSMUSG00000025804	Ccr1	2.77534	0.134236	1.72807e-05	0.000170677
ENSMUSG00000031189	Aff2	2.77508	2.06609	3.32309e-05	0.000295069
ENSMUSG00000022272	Myo10	2.7728	8.45721	3.64858e-12	4.16725e-10
ENSMUSG00000003847	Nfat5	2.7704	7.30698	1.03094e-07	2.4884e-06
ENSMUSG00000044042	Fmn1	2.76339	1.61093	1.10913e-07	2.63487e-06
ENSMUSG00000050315	Synpo2	2.76284	1.05659	2.18275e-06	3.18498e-05
ENSMUSG00000033149	Phldb2	2.75747	7.62052	5.51929e-10	3.06298e-08
ENSMUSG00000034377	Tulp4	2.75669	6.4294	4.71341e-08	1.3052e-06
ENSMUSG00000056492	Gpr116	2.75642	7.3468	6.4735e-16	2.13799e-13
ENSMUSG00000028565	Nfia	2.75125	3.80339	2.1517e-07	4.5668e-06
ENSMUSG00000018427	Ypel2	2.75065	3.60457	9.54413e-07	1.59085e-05
ENSMUSG00000030162	Olr1	2.74919	3.7139	1.07409e-07	2.5742e-06
ENSMUSG00000029561	Oasl2	2.74841	0.654129	2.29211e-05	0.000215239
ENSMUSG00000033705	Stard9	2.74318	5.42978	2.00415e-08	6.1661e-07
ENSMUSG00000089714	Gm16092	2.74052	0.600377	5.08776e-05	0.000418804
ENSMUSG00000038725	Pkhd1l1	2.73986	3.87272	2.28286e-05	0.000214967
ENSMUSG00000043079	Synpo	2.73626	6.81097	7.94911e-10	4.17205e-08
ENSMUSG00000026395	Ptprc	2.73271	0.261627	2.92264e-06	4.0219e-05
ENSMUSG00000032172	Olfm2	2.73192	2.28232	8.71157e-05	0.000648864
ENSMUSG00000075585	6330403L08Rik	2.72614	-0.333289	0.00024932	0.00154228
ENSMUSG00000001494	Sost	2.7208	6.2269	0.00143877	0.00618098
ENSMUSG00000023032	Slc4a8	2.71759	1.08252	3.76178e-06	4.87914e-05
ENSMUSG00000029298	Gbp9	2.71645	0.963721	1.20928e-05	0.000127629
ENSMUSG00000038587	Akap12	2.71602	9.19732	3.61644e-20	3.49787e-17
ENSMUSG00000022443	Myh9	2.71525	9.02171	1.50064e-17	9.23643e-15
ENSMUSG00000038070	Cntln	2.71475	2.14252	4.38777e-09	1.77889e-07
ENSMUSG00000031841	Cdh13	2.71216	2.54864	3.693e-12	4.16725e-10
ENSMUSG00000037989	Wnk2	2.71049	-0.40705	0.000325094	0.00189664
ENSMUSG00000040943	Tet2	2.70789	4.52183	4.65991e-12	5.00793e-10
ENSMUSG00000026043	Col3a1	2.69976	3.89073	1.03352e-12	1.32027e-10
ENSMUSG00000056972	Magel2	2.69875	2.18278	1.11638e-08	3.88609e-07
ENSMUSG00000032232	Cgnl1	2.69847	8.17885	2.97216e-14	5.91853e-12
ENSMUSG00000038128	Camk4	2.69833	4.12925	9.90208e-05	0.000724779
ENSMUSG00000037010	Apln	2.69687	5.73611	1.46337e-08	4.76333e-07
ENSMUSG00000028358	Zfp618	2.69411	4.03424	2.56215e-07	5.30491e-06
ENSMUSG00000025278	Flnb	2.68944	9.86684	4.5805e-10	2.65062e-08
ENSMUSG00000026042	Col5a2	2.68696	5.07921	2.91325e-07	5.90543e-06
ENSMUSG00000035569	Ankrd11	2.6779	8.29976	2.87628e-12	3.38675e-10
ENSMUSG00000020155	Kcnmb1	2.67292	3.14195	6.2422e-06	7.51339e-05
ENSMUSG00000029816	Gpnmb	2.67126	1.85496	0.000336479	0.00194534
ENSMUSG00000066406	Akap13	2.66707	7.20028	8.88373e-13	1.17936e-10
ENSMUSG00000006005	Tpr	2.66693	8.26075	1.86129e-17	1.00004e-14
ENSMUSG00000014599	Csf1	2.65977	7.5746	3.91892e-16	1.39648e-13
ENSMUSG00000071856	Mcc	2.65658	5.37758	1.13896e-10	8.15691e-09
ENSMUSG00000030059	Tmf1	2.65456	5.27131	6.48093e-14	1.23603e-11
ENSMUSG00000021068	Nin	2.6536	5.8466	3.10991e-10	1.91415e-08
ENSMUSG00000063193	Cd300lb	2.64922	0.13659	0.000304051	0.00180182
ENSMUSG00000055737	Ghr	2.6408	5.73417	1.8092e-15	5.21241e-13
ENSMUSG00000031503	Col4a2	2.62863	11.0466	2.52745e-12	3.00213e-10
ENSMUSG00000039579	Grin3a	2.62753	2.75952	6.50831e-07	1.15201e-05
ENSMUSG00000034205	Loxl2	2.62427	5.57851	3.07995e-20	3.20812e-17
ENSMUSG00000027422	Rrbp1	2.6223	8.73294	5.99764e-19	4.7773e-16
ENSMUSG00000050751	Pgbd5	2.61876	1.15952	3.74024e-05	0.000324128
ENSMUSG00000096780	Tmem181b-ps	2.6187	0.767356	0.000270385	0.001647
ENSMUSG00000032487	Ptgs2	2.61727	5.42759	6.34261e-09	2.44687e-07
ENSMUSG00000040118	Cacna2d1	2.61711	3.25369	5.86403e-05	0.000472306
ENSMUSG00000046876	Atxn1	2.61105	4.76535	2.81983e-07	5.7415e-06
ENSMUSG00000015647	Lama5	2.6044	7.09737	5.28589e-12	5.54855e-10
ENSMUSG00000044447	Dock5	2.60327	5.59828	3.98838e-09	1.64154e-07
ENSMUSG00000038244	Mical2	2.60064	6.50124	2.29204e-05	0.000215239
ENSMUSG00000037736	Limch1	2.60011	5.85963	1.05668e-15	3.25192e-13
ENSMUSG00000089812	Gm15867	2.59611	-0.801085	0.00121372	0.00541157
ENSMUSG00000019872	Smpdl3a	2.59564	1.85124	1.20976e-07	2.82438e-06
ENSMUSG00000029771	Irf5	2.59334	0.423734	2.41871e-05	0.000225252
ENSMUSG00000046491	C1qtnf2	2.59109	1.01336	0.000386299	0.00217139
ENSMUSG00000090399	Nav1	2.59026	3.60843	1.26384e-05	0.000132561
ENSMUSG00000025586	Cpeb1	2.58883	2.1646	1.61766e-05	0.000162017
ENSMUSG00000033676	Gabrb3	2.58845	1.82484	4.25982e-07	8.0003e-06
ENSMUSG00000024617	Camk2a	2.5883	4.26986	1.49569e-07	3.3925e-06
ENSMUSG00000067818	Myl9	2.58219	5.50155	6.18283e-08	1.64807e-06
ENSMUSG00000034275	Igsf9b	2.58056	2.51975	0.000462924	0.00250438
ENSMUSG00000094910	D430019H16Rik	2.57998	0.618778	8.64589e-05	0.000645392
ENSMUSG00000049191	Rgag4	2.57733	1.93087	5.17084e-07	9.50045e-06
ENSMUSG00000035441	Myo1d	2.57314	4.72749	1.49498e-06	2.28483e-05
ENSMUSG00000039620	6430573F11Rik	2.57081	0.38939	0.00371528	0.0131603
ENSMUSG00000024659	Anxa1	2.56376	5.58977	2.12658e-09	9.56676e-08
ENSMUSG00000040225	Prrc2c	2.56213	8.55724	3.8993e-13	5.80224e-11
ENSMUSG00000033526	Ppip5k1	2.56207	4.09904	3.86127e-09	1.59894e-07
ENSMUSG00000020154	Ptprb	2.56008	8.63335	3.96053e-07	7.52167e-06
ENSMUSG00000028763	Hspg2	2.55909	10.1253	7.88599e-12	7.90994e-10
ENSMUSG00000055333	Fat2	2.55812	-0.204659	0.00180269	0.00738042
ENSMUSG00000042082	Arsb	2.55695	2.20537	7.85776e-09	2.92313e-07
ENSMUSG00000034612	Chst11	2.54881	4.74006	1.96197e-10	1.30583e-08
ENSMUSG00000008575	Nfib	2.54449	4.68097	2.30783e-10	1.48811e-08
ENSMUSG00000063531	Sema3e	2.54298	5.44347	8.55378e-10	4.40406e-08
ENSMUSG00000031465	Angpt2	2.54241	2.14305	6.21445e-08	1.65289e-06
ENSMUSG00000048960	Prex2	2.53855	4.91213	6.88532e-13	9.61176e-11
ENSMUSG00000021838	Samd4	2.53476	5.08591	7.8236e-11	5.98528e-09
ENSMUSG00000027695	Pld1	2.52927	3.78212	1.27765e-11	1.21835e-09
ENSMUSG00000022438	Parvb	2.5284	7.51964	9.58285e-13	1.24954e-10
ENSMUSG00000036499	Eea1	2.52772	6.4287	8.34361e-14	1.52876e-11
ENSMUSG00000006586	Runx1t1	2.52329	3.83655	0.000620799	0.003165
ENSMUSG00000049550	Clip1	2.52246	6.25903	1.87393e-11	1.65849e-09
ENSMUSG00000039477	Tnrc18	2.52201	5.14765	1.99761e-08	6.16165e-07
ENSMUSG00000051910	Sox6	2.52042	4.36695	1.77165e-06	2.66554e-05
ENSMUSG00000040640	Erc2	2.51525	2.45342	9.75045e-09	3.46537e-07
ENSMUSG00000024501	Dpysl3	2.51373	8.98678	2.20188e-07	4.65144e-06
ENSMUSG00000014498	Ankrd52	2.51157	6.46467	1.84294e-09	8.48819e-08
ENSMUSG00000021959	Lats2	2.51078	6.06655	3.57122e-09	1.5018e-07
ENSMUSG00000032855	Pkd1	2.50962	6.84768	9.07511e-09	3.25958e-07
ENSMUSG00000030337	Vamp1	2.49824	2.41821	3.48526e-07	6.81993e-06
ENSMUSG00000002265	Peg3	2.49582	10.6896	3.20842e-10	1.94822e-08
ENSMUSG00000027204	Fbn1	2.49495	8.02076	3.06843e-09	1.31903e-07
ENSMUSG00000074272	Ceacam1	2.49458	1.31997	1.74747e-06	2.64386e-05
ENSMUSG00000041741	Pde3a	2.48781	1.77466	6.35227e-06	7.61204e-05
ENSMUSG00000021892	Sh3bp5	2.48734	7.20628	1.35196e-08	4.46164e-07
ENSMUSG00000021250	Fos	2.48299	4.82464	2.9674e-14	5.91853e-12
ENSMUSG00000074896	Ifit3	2.4822	-0.321564	0.00145416	0.00623964
ENSMUSG00000060487	Samd5	2.48115	3.20428	5.13343e-06	6.33076e-05
ENSMUSG00000082905	Gm7823	2.47982	1.69426	2.73342e-07	5.59113e-06
ENSMUSG00000025006	Sorbs1	2.47277	5.09008	8.31828e-10	4.29915e-08
ENSMUSG00000033538	Casp4	2.47128	0.213278	0.000299333	0.00178215
ENSMUSG00000056481	Cd248	2.4688	5.82177	1.45044e-16	5.95165e-14
ENSMUSG00000041540	Sox5	2.46159	0.332286	0.00524906	0.0173191
ENSMUSG00000040483	Xaf1	2.46052	1.82524	2.60822e-08	7.82789e-07
ENSMUSG00000072437	Nanos1	2.46017	1.85456	8.22057e-05	0.000617729
ENSMUSG00000038058	Nod1	2.45889	3.17103	3.29423e-09	1.40717e-07
ENSMUSG00000021998	Lcp1	2.45754	5.79449	7.34943e-13	1.00524e-10
ENSMUSG00000040035	Disp2	2.45693	1.81328	2.61417e-08	7.82789e-07
ENSMUSG00000029380	Cxcl1	2.45683	3.5402	5.98766e-06	7.24566e-05
ENSMUSG00000063558	Aox1	2.45561	1.44994	0.000271766	0.00165212
ENSMUSG00000056602	Fry	2.45512	2.21106	2.20701e-06	3.20646e-05
ENSMUSG00000029570	Lfng	2.45237	2.68593	1.18339e-08	4.03634e-07
ENSMUSG00000033542	Arhgef5	2.45224	5.17567	1.89815e-13	3.09673e-11
ENSMUSG00000050272	Dscam	2.45132	0.708138	0.000296741	0.00176856
ENSMUSG00000031004	Mki67	2.45092	8.86507	1.66287e-11	1.5112e-09
ENSMUSG00000022723	Crybg3	2.44703	5.02534	2.9906e-09	1.28967e-07
ENSMUSG00000021277	Traf3	2.44625	5.28508	7.37957e-10	3.93412e-08
ENSMUSG00000096054	Syne1	2.44392	4.49015	1.11669e-13	1.93859e-11
ENSMUSG00000021573	Tppp	2.43859	1.66264	0.000376393	0.00212187
ENSMUSG00000038241	Cep250	2.43614	6.86232	3.10236e-18	2.211e-15
ENSMUSG00000022098	Bmp1	2.43452	6.33123	6.59673e-09	2.52334e-07
ENSMUSG00000041078	Grid1	2.42885	1.193	2.11589e-05	0.000202483
ENSMUSG00000052331	Ankrd44	2.4282	2.73546	5.23503e-05	0.000429101
ENSMUSG00000052302	Tbc1d30	2.42768	-0.534507	0.00880531	0.0262975
ENSMUSG00000037652	Phc3	2.42683	5.63342	4.13138e-09	1.69524e-07
ENSMUSG00000072812	Ahnak2	2.4257	5.61427	4.42247e-10	2.57016e-08
ENSMUSG00000055407	Map6	2.42299	2.87634	3.76248e-05	0.000325545
ENSMUSG00000040253	Gbp7	2.42126	3.64656	9.59695e-13	1.24954e-10
ENSMUSG00000006342	Susd2	2.41413	1.38286	5.92614e-07	1.06145e-05
ENSMUSG00000031028	Tub	2.41349	0.291622	0.00036036	0.00205113
ENSMUSG00000030255	Sspn	2.41148	1.07582	1.77118e-06	2.66554e-05
ENSMUSG00000013076	Amotl1	2.41088	7.26338	1.6983e-12	2.10979e-10
ENSMUSG00000027254	Map1a	2.40957	5.35657	8.9121e-14	1.60905e-11
ENSMUSG00000038872	Zfhx3	2.40832	6.46682	8.47421e-11	6.37496e-09
ENSMUSG00000020701	Tmem132e	2.40438	-0.132676	0.000243705	0.00151169
ENSMUSG00000000093	Tbx2	2.39801	3.35506	4.3689e-06	5.53925e-05
ENSMUSG00000028842	Ago3	2.39399	4.6155	2.97697e-06	4.08421e-05
ENSMUSG00000031375	Bgn	2.39168	7.38714	2.55283e-06	3.5896e-05
ENSMUSG00000034342	Cbl	2.38843	4.84152	7.74639e-06	8.9317e-05
ENSMUSG00000043668	Tox3	2.38726	0.169056	0.000373635	0.00211196
ENSMUSG00000019577	Pdk4	2.38359	1.25228	3.41078e-06	4.55029e-05
ENSMUSG00000048154	Kmt2d	2.37997	7.40248	2.61874e-08	7.82789e-07
ENSMUSG00000015468	Notch4	2.37771	6.13528	2.10435e-08	6.43229e-07
ENSMUSG00000004891	Nes	2.37749	8.58579	6.76749e-10	3.63645e-08
ENSMUSG00000049641	Vgll2	2.37708	2.20006	0.00401979	0.0139865
ENSMUSG00000049804	Armcx4	2.37584	8.21784	3.24804e-09	1.39182e-07
ENSMUSG00000039982	Dtx4	2.37567	4.28921	3.13359e-10	1.92e-08
ENSMUSG00000052085	Dock8	2.37543	5.31199	7.69281e-06	8.8805e-05
ENSMUSG00000052727	Map1b	2.37315	7.78605	1.33437e-09	6.43016e-08
ENSMUSG00000056596	Trnp1	2.37006	0.32167	0.000122422	0.000861549
ENSMUSG00000021944	Gata4	2.36864	6.33625	4.6864e-05	0.000391236
ENSMUSG00000025019	Lcor	2.36804	4.03372	2.55852e-06	3.59388e-05
ENSMUSG00000034459	Ifit1	2.36655	0.133751	0.000126554	0.000884404
ENSMUSG00000026478	Lamc1	2.36627	9.06411	1.36451e-11	1.28312e-09
ENSMUSG00000035735	Dagla	2.36564	1.25722	8.70456e-05	0.000648698
ENSMUSG00000041000	Trim62	2.36475	1.82089	5.79889e-05	0.000468513
ENSMUSG00000038473	Nos1ap	2.36407	1.09086	9.71558e-06	0.000106958
ENSMUSG00000036273	Lrrk2	2.36236	2.96286	2.56571e-06	3.60023e-05
ENSMUSG00000043940	Wdfy3	2.36002	6.95313	1.41723e-08	4.63543e-07
ENSMUSG00000026587	Astn1	2.35845	0.837324	0.000273091	0.00165752
ENSMUSG00000020580	Rock2	2.35808	7.53432	1.10121e-10	7.97404e-09
ENSMUSG00000026786	Apbb1ip	2.3529	1.68686	4.70866e-08	1.3052e-06
ENSMUSG00000040481	Bptf	2.35279	7.83813	7.53876e-10	4.00323e-08
ENSMUSG00000022883	Robo1	2.35249	5.25561	6.53221e-10	3.53811e-08
ENSMUSG00000041449	Serpina3h	2.3507	0.504353	6.51144e-05	0.000514119
ENSMUSG00000029563	Foxp2	2.34992	0.640774	0.00106202	0.00484531
ENSMUSG00000034751	Mast4	2.34811	6.52592	1.39939e-08	4.59598e-07
ENSMUSG00000030681	Mvp	2.34672	6.59227	3.34219e-15	9.05133e-13
ENSMUSG00000014329	Bicc1	2.34544	1.96117	7.91582e-08	1.99978e-06
ENSMUSG00000066306	Numa1	2.34287	7.98048	2.05909e-14	4.22456e-12
ENSMUSG00000022263	Trio	2.34114	6.38971	5.19477e-10	2.93093e-08
ENSMUSG00000020900	Myh10	2.34109	8.84372	5.83074e-15	1.43553e-12
ENSMUSG00000031119	Gpc4	2.34063	4.80668	9.74429e-13	1.25664e-10
ENSMUSG00000021725	Parp8	2.34044	2.7198	2.75338e-10	1.72306e-08
ENSMUSG00000034855	Cxcl10	2.34035	0.63907	0.000599606	0.003086
ENSMUSG00000046449	C77370	2.33889	3.66108	0.000390893	0.00218679
ENSMUSG00000028053	Ash1l	2.33808	5.84624	1.95424e-08	6.04165e-07
ENSMUSG00000033855	Ston1	2.33727	6.36556	2.71633e-08	8.08391e-07
ENSMUSG00000040721	Zfhx2	2.33486	3.89317	2.86274e-09	1.23848e-07
ENSMUSG00000070733	Fryl	2.33423	6.03559	1.52335e-08	4.90411e-07
ENSMUSG00000005871	Apc	2.33203	7.71744	5.15672e-09	2.06589e-07
ENSMUSG00000097307	Gm26834	2.33131	-0.737945	0.000789708	0.00382643
ENSMUSG00000046743	Fat4	2.32772	6.06126	7.90438e-10	4.16471e-08
ENSMUSG00000030257	Srgap3	2.32729	3.66662	1.28734e-07	2.97981e-06
ENSMUSG00000019124	Scrn1	2.32368	4.95238	2.14372e-09	9.59115e-08
ENSMUSG00000019775	Rgs17	2.32283	0.781569	0.00705762	0.0219543
ENSMUSG00000029999	Tgfa	2.32163	4.4608	7.13738e-07	1.23915e-05
ENSMUSG00000001128	Cfp	2.32011	0.714361	0.000101612	0.000738558
ENSMUSG00000040836	Gpr161	2.3185	1.56252	3.15248e-06	4.26451e-05
ENSMUSG00000062980	Cped1	2.31778	4.69618	6.41532e-08	1.68786e-06
ENSMUSG00000039835	Nhsl1	2.31353	6.05706	1.94559e-08	6.02864e-07
ENSMUSG00000038437	Mllt6	2.31318	4.03913	2.31229e-07	4.82446e-06
ENSMUSG00000030530	Furin	2.30683	7.63972	7.23019e-11	5.62667e-09
ENSMUSG00000025779	Ly96	2.30617	0.297802	8.78412e-05	0.000653548
ENSMUSG00000054889	Dsp	2.30612	5.2269	4.14414e-17	1.93503e-14
ENSMUSG00000024900	Cpt1a	2.30576	4.64644	7.47275e-16	2.40925e-13
ENSMUSG00000024087	Cyp1b1	2.30041	0.527334	0.00670223	0.0210736
ENSMUSG00000032740	Ccdc88a	2.29977	6.59754	1.97687e-11	1.72468e-09
ENSMUSG00000022240	Ctnnd2	2.29973	4.47393	2.29088e-10	1.48542e-08
ENSMUSG00000009418	Nav1	2.29952	7.53273	6.10261e-08	1.63311e-06
ENSMUSG00000026177	Slc11a1	2.29719	0.992149	8.61921e-06	9.76607e-05
ENSMUSG00000009569	Mkl2	2.29594	6.50613	2.32713e-10	1.48981e-08
ENSMUSG00000036501	Fam13b	2.29532	4.48433	5.74515e-07	1.03314e-05
ENSMUSG00000072825	Cep170b	2.29483	5.81114	4.10325e-08	1.17088e-06
ENSMUSG00000040761	Spen	2.29412	6.51132	3.35141e-10	2.00803e-08
ENSMUSG00000033209	Ttc28	2.29324	6.40825	9.53899e-10	4.80829e-08
ENSMUSG00000036469	2001-03-01	2.29214	-0.114304	0.000451932	0.00246134
ENSMUSG00000054728	Phactr1	2.29119	-0.179451	0.000531156	0.00279642
ENSMUSG00000005803	Sqrdl	2.2905	3.14664	6.81186e-08	1.77043e-06
ENSMUSG00000062593	Lilrb4	2.28528	2.68939	1.61684e-05	0.000162017
ENSMUSG00000027435	Cd93	2.28349	9.24964	8.37278e-15	1.95476e-12
ENSMUSG00000041842	Fhdc1	2.28304	0.996341	3.3024e-05	0.000293424
ENSMUSG00000037995	Igsf9	2.28091	2.9366	2.76893e-05	0.000252485
ENSMUSG00000010461	Eya4	2.27849	0.657564	0.000108157	0.000777774
ENSMUSG00000014813	Stc1	2.27552	0.17502	0.00605567	0.0194389
ENSMUSG00000020647	Ncoa1	2.26878	3.37192	6.6804e-07	1.17501e-05
ENSMUSG00000019850	Tnfaip3	2.26777	4.88222	5.26518e-15	1.33702e-12
ENSMUSG00000028780	Sema3c	2.25974	1.2952	2.13046e-05	0.000203589
ENSMUSG00000027799	Nbea	2.25548	5.24925	1.28645e-06	2.03503e-05
ENSMUSG00000006219	Fblim1	2.25458	6.06236	2.36524e-06	3.37845e-05
ENSMUSG00000022488	Nckap1l	2.25256	1.01298	3.52309e-05	0.000309379
ENSMUSG00000083646	Gm6088	2.25101	4.7505	4.66215e-05	0.000389452
ENSMUSG00000020901	Pik3r5	2.25051	-0.354034	0.00149153	0.00634918
ENSMUSG00000048965	Mrgpre	2.2493	3.51585	5.87314e-09	2.30517e-07
ENSMUSG00000031709	Tbc1d9	2.24733	4.64455	5.26444e-10	2.95792e-08
ENSMUSG00000038400	Pmepa1	2.2466	3.52498	0.000373933	0.0021124
ENSMUSG00000000094	Tbx4	2.24488	0.485975	6.75277e-05	0.000527636
ENSMUSG00000054640	Slc8a1	2.24428	-0.589057	0.00561112	0.0183041
ENSMUSG00000032125	Robo4	2.24013	6.46144	1.01088e-07	2.45311e-06
ENSMUSG00000031274	Col4a5	2.23617	5.91581	4.22231e-10	2.48584e-08
ENSMUSG00000025887	Casp12	2.23323	0.249647	0.000320919	0.00187957
ENSMUSG00000054034	Tceal5	2.23217	2.15677	1.22561e-06	1.96868e-05
ENSMUSG00000026987	Baz2b	2.22669	6.34899	1.51954e-08	4.90411e-07
ENSMUSG00000031778	Cx3cl1	2.21983	6.17595	2.16305e-10	1.42184e-08
ENSMUSG00000029664	Tfpi2	2.21759	2.28793	0.000467205	0.00252049
ENSMUSG00000057110	Cntrl	2.21696	4.7863	8.06593e-10	4.2008e-08
ENSMUSG00000039145	Camk1d	2.21575	4.45056	9.02723e-06	0.000100939
ENSMUSG00000064080	Fbln2	2.21531	5.07802	2.51025e-07	5.21339e-06
ENSMUSG00000062257	Opcml	2.21078	0.0232631	0.0038146	0.0134305
ENSMUSG00000035615	Frmpd1	2.2107	3.34004	3.211e-08	9.41128e-07
ENSMUSG00000070047	Fat1	2.2099	8.44848	6.75908e-05	0.000527824
ENSMUSG00000020427	Igfbp3	2.2096	4.91558	7.81411e-06	8.98988e-05
ENSMUSG00000040552	C3ar1	2.20471	4.10637	3.09725e-08	9.09757e-07
ENSMUSG00000056947	Mab21l1	2.20198	0.336241	0.00562654	0.0183355
ENSMUSG00000044734	Serpinb1a	2.19947	0.627786	0.00103437	0.00473567
ENSMUSG00000069833	Ahnak	2.19552	9.35288	9.9489e-11	7.32163e-09
ENSMUSG00000013419	Zfp651	2.1945	4.17042	4.76328e-10	2.7215e-08
ENSMUSG00000043943	Naalad2	2.19396	2.23446	8.20874e-05	0.000617182
ENSMUSG00000038963	Slco4a1	2.19307	5.40194	2.89181e-05	0.000262102
ENSMUSG00000039153	Runx2	2.18795	-0.497877	0.00204706	0.00815593
ENSMUSG00000024679	Ms4a6d	2.18721	1.42341	5.49204e-07	9.98225e-06
ENSMUSG00000037731	Themis2	2.18657	0.0433915	0.00234184	0.00905976
ENSMUSG00000045328	Cenpe	2.18652	6.86742	1.80106e-13	2.97416e-11
ENSMUSG00000015133	Lrrk1	2.1822	5.51596	2.23279e-12	2.69948e-10
ENSMUSG00000027784	Ppm1l	2.1803	5.34704	1.28705e-08	4.3032e-07
ENSMUSG00000025938	Slco5a1	2.17744	-0.65888	0.00443268	0.0150811
ENSMUSG00000031872	Bean1	2.17507	1.45084	0.00100298	0.00463844
ENSMUSG00000056019	Zfp709	2.17479	0.731757	7.07403e-05	0.000546744
ENSMUSG00000027580	Helz2	2.17245	2.73412	6.69781e-09	2.54762e-07
ENSMUSG00000081884	Gm11821	2.1706	3.59478	2.19516e-07	4.64447e-06
ENSMUSG00000035891	Cerk	2.1674	4.8356	5.33189e-15	1.33702e-12
ENSMUSG00000074305	Peak1	2.16736	7.83834	3.31313e-10	1.99392e-08
ENSMUSG00000021904	Sema3g	2.16719	3.44283	1.71393e-06	2.59892e-05
ENSMUSG00000042359	Osbpl6	2.1657	0.349715	0.00344504	0.0123903
ENSMUSG00000038056	Kmt2c	2.16369	5.83795	2.01474e-07	4.33042e-06
ENSMUSG00000029915	Clec5a	2.16264	0.709545	0.00292378	0.0108231
ENSMUSG00000050503	Fbxl22	2.16204	-0.00768335	0.00145519	0.00623964
ENSMUSG00000022148	Fyb	2.16184	0.458505	0.000704814	0.00350234
ENSMUSG00000053626	Tll1	2.16007	1.7412	0.00154882	0.00652987
ENSMUSG00000020275	Rel	2.15863	1.6731	3.94986e-05	0.000339157
ENSMUSG00000032220	Myo1e	2.15821	4.94111	4.19044e-14	8.22358e-12
ENSMUSG00000026640	Plxna2	2.15793	6.03354	5.8564e-09	2.30517e-07
ENSMUSG00000027820	Mme	2.15515	4.1356	0.00206301	0.00818975
ENSMUSG00000035357	Pdzrn3	2.15471	1.54639	1.08301e-05	0.000116482
ENSMUSG00000090673	Gm340	2.14991	4.42247	4.2218e-08	1.19597e-06
ENSMUSG00000042744	Gm15800	2.14859	5.6515	8.16572e-09	3.02937e-07
ENSMUSG00000025969	Nrp2	2.14637	9.26307	1.41252e-07	3.23637e-06
ENSMUSG00000038402	Foxf2	2.14383	-0.108777	0.0010633	0.0048481
ENSMUSG00000038916	Soga3	2.1428	0.953459	0.00108693	0.00493236
ENSMUSG00000044576	Gareml	2.14047	3.93074	5.58167e-09	2.21646e-07
ENSMUSG00000010751	Tnfrsf22	2.13977	4.83716	1.17406e-14	2.64966e-12
ENSMUSG00000081314	Gm14132	2.1373	-0.0084701	0.00248723	0.00950325
ENSMUSG00000038884	A230050P20Rik	2.13705	1.73501	3.53741e-06	4.67152e-05
ENSMUSG00000039683	Sdk1	2.13587	1.59215	0.00063405	0.0032132
ENSMUSG00000020486	2004-09-01	2.13322	2.44383	2.78246e-07	5.67428e-06
ENSMUSG00000001865	Cpa3	2.1327	-0.231016	0.00205783	0.00817857
ENSMUSG00000025780	Itih5	2.13227	4.59304	2.6485e-13	4.12223e-11
ENSMUSG00000053617	Sh3pxd2a	2.1321	7.18173	4.43498e-09	1.79266e-07
ENSMUSG00000002900	Lamb1	2.13091	7.89169	4.32747e-12	4.68787e-10
ENSMUSG00000005397	Nid1	2.12917	9.54932	5.98761e-09	2.32984e-07
ENSMUSG00000079065	BC005561	2.12788	2.02281	0.000477915	0.00256194
ENSMUSG00000062866	Phactr2	2.12658	6.62035	1.01737e-07	2.46443e-06
ENSMUSG00000038369	Ncoa6	2.12638	6.70442	1.14453e-10	8.15691e-09
ENSMUSG00000025212	Sfxn3	2.12528	4.71641	1.63386e-05	0.000163398
ENSMUSG00000033671	Cep350	2.12443	6.04707	8.67705e-08	2.14018e-06
ENSMUSG00000041134	Cyyr1	2.12306	4.86397	2.57581e-10	1.62228e-08
ENSMUSG00000038331	Satb2	2.12257	1.10971	0.000256605	0.00158012
ENSMUSG00000036181	Hist1h1c	2.12187	4.12901	1.4544e-11	1.33973e-09
ENSMUSG00000025902	Sox17	2.12154	6.61398	3.06674e-06	4.17762e-05
ENSMUSG00000029094	Afap1	2.12142	5.48344	5.22071e-12	5.52294e-10
ENSMUSG00000034731	Dgkh	2.11927	3.61394	0.000173882	0.00114353
ENSMUSG00000022150	Dab2	2.11766	5.76262	7.11368e-14	1.33787e-11
ENSMUSG00000029478	Ncor2	2.11763	6.61385	5.54235e-12	5.773e-10
ENSMUSG00000028456	Unc13b	2.1157	3.74231	1.79542e-06	2.69233e-05
ENSMUSG00000064043	Trerf1	2.11529	3.83612	4.39425e-07	8.22996e-06
ENSMUSG00000079685	Ulbp1	2.11223	3.8432	1.25515e-09	6.06999e-08
ENSMUSG00000028654	Mycl	2.11073	2.75874	0.000332261	0.00192601
ENSMUSG00000054404	Slfn5	2.10947	3.71834	3.61975e-07	7.02221e-06
ENSMUSG00000027217	Tspan18	2.10927	7.94373	8.41182e-07	1.43096e-05
ENSMUSG00000006930	Hap1	2.10083	1.3372	0.0111081	0.0320101
ENSMUSG00000035051	Dhx57	2.09962	5.97629	6.41938e-08	1.68786e-06
ENSMUSG00000036006	Fam65b	2.09915	1.91552	0.000164394	0.00109335
ENSMUSG00000019726	Lyst	2.09915	5.11055	8.69084e-07	1.47103e-05
ENSMUSG00000021318	Gli3	2.09572	5.51605	2.07404e-10	1.36998e-08
ENSMUSG00000068740	Celsr2	2.09564	3.52884	1.21868e-07	2.8403e-06
ENSMUSG00000049313	Sorl1	2.09521	2.76915	3.88549e-07	7.40032e-06
ENSMUSG00000032531	Amotl2	2.0951	8.311	1.59774e-09	7.48617e-08
ENSMUSG00000035566	Pcdh17	2.09373	5.94014	8.60756e-09	3.10932e-07
ENSMUSG00000025932	Eya1	2.0918	2.7551	0.00048302	0.00258316
ENSMUSG00000005686	Ampd3	2.09154	4.6047	2.56406e-08	7.71554e-07
ENSMUSG00000020315	Sptbn1	2.0901	10.7704	1.41927e-11	1.3254e-09
ENSMUSG00000059674	Cdh24	2.08978	0.901358	0.00046354	0.00250671
ENSMUSG00000026748	Plxdc2	2.08652	4.30267	3.31355e-06	4.43806e-05
ENSMUSG00000017466	Timp2	2.08627	5.82384	3.66181e-12	4.16725e-10
ENSMUSG00000018102	Hist1h2bc	2.0852	1.84323	9.08734e-07	1.52859e-05
ENSMUSG00000020785	Camkk1	2.08445	0.49064	0.000701001	0.00348595
ENSMUSG00000024300	Myo1f	2.08415	1.76351	9.47046e-05	0.000697712
ENSMUSG00000024304	Cdh2	2.08316	7.37795	2.29268e-10	1.48542e-08
ENSMUSG00000021062	Rab15	2.08302	6.26626	9.40161e-07	1.57558e-05
ENSMUSG00000055320	Tead1	2.08138	7.81293	1.30906e-07	3.01975e-06
ENSMUSG00000052632	Asap2	2.08122	6.25919	2.45465e-08	7.45257e-07
ENSMUSG00000031283	Chrdl1	2.07985	1.00919	0.000237348	0.00147729
ENSMUSG00000033792	Atp7a	2.0775	6.50114	1.21916e-06	1.96065e-05
ENSMUSG00000028469	Npr2	2.07493	2.75443	2.26355e-07	4.75944e-06
ENSMUSG00000020044	Timp3	2.07197	8.74943	2.90498e-15	8.02784e-13
ENSMUSG00000003352	Cacnb3	2.07001	3.43813	5.23076e-07	9.55866e-06
ENSMUSG00000043518	Rai2	2.06722	0.638833	0.00428252	0.014707
ENSMUSG00000028399	Ptprd	2.06527	3.28145	1.01289e-06	1.67263e-05
ENSMUSG00000020057	Dram1	2.06329	2.17989	0.000134695	0.000927939
ENSMUSG00000034382	AI661453	2.06215	2.92558	5.45239e-07	9.9235e-06
ENSMUSG00000039542	Ncam1	2.06052	3.35882	6.90268e-08	1.7906e-06
ENSMUSG00000049658	Bdp1	2.05974	5.8245	7.60561e-09	2.84496e-07
ENSMUSG00000026014	Raph1	2.05898	6.22378	6.81136e-11	5.38957e-09
ENSMUSG00000082310	Gm12904	2.05845	2.49213	0.00200412	0.00802657
ENSMUSG00000027035	Cers6	2.05793	5.76649	3.6593e-07	7.07864e-06
ENSMUSG00000028385	Snx30	2.05743	7.13023	1.40177e-08	4.59598e-07
ENSMUSG00000038463	Olfml2b	2.05696	2.79576	8.21154e-08	2.05157e-06
ENSMUSG00000066894	Vsig10	2.05384	3.89485	8.61085e-09	3.10932e-07
ENSMUSG00000021265	Slc25a29	2.05003	1.04655	9.02011e-05	0.000668901
ENSMUSG00000022141	Nipbl	2.05002	7.1726	1.09614e-08	3.83433e-07
ENSMUSG00000052364	B630019K06Rik	2.04982	0.872182	7.98733e-05	0.000603889
ENSMUSG00000021990	Spata13	2.04818	5.87566	2.53654e-09	1.10798e-07
ENSMUSG00000050222	Il17d	2.04749	0.721722	0.000198377	0.00127916
ENSMUSG00000020941	Map3k14	2.04678	1.76865	0.000381905	0.00214926
ENSMUSG00000009739	Pou6f1	2.04627	2.59196	9.12758e-06	0.000101809
ENSMUSG00000078247	Airn	2.04588	2.16908	6.72551e-07	1.17967e-05
ENSMUSG00000038648	Creb3l2	2.04505	8.05754	3.26496e-08	9.54879e-07
ENSMUSG00000053877	Srcap	2.04498	7.41142	1.29726e-08	4.31603e-07
ENSMUSG00000023913	Pla2g7	2.04414	0.479017	0.00051901	0.00274314
ENSMUSG00000029135	Fosl2	2.04167	6.0212	1.99378e-07	4.29216e-06
ENSMUSG00000019841	Rev3l	2.04065	5.62686	3.8902e-06	5.01688e-05
ENSMUSG00000029166	Mapre3	2.03971	2.03475	6.15879e-06	7.43282e-05
ENSMUSG00000035385	Ccl2	2.03856	4.15599	0.000287179	0.00172294
ENSMUSG00000015312	Gadd45b	2.03788	2.869	1.37003e-06	2.13975e-05
ENSMUSG00000013033	Lphn1	2.03455	6.64603	3.02744e-08	8.93128e-07
ENSMUSG00000040249	Lrp1	2.03293	7.04913	5.86978e-08	1.58648e-06
ENSMUSG00000019846	Lama4	2.03282	7.04175	7.27819e-13	1.00524e-10
ENSMUSG00000024940	Ltbp3	2.0325	1.98506	2.02938e-06	3.00039e-05
ENSMUSG00000048070	Pirt	2.03138	2.17318	0.000147437	0.00100273
ENSMUSG00000024338	Psmb8	2.03055	0.0856589	0.00644326	0.0204233
ENSMUSG00000036533	Cdc42ep3	2.02555	2.7707	0.000487854	0.00260285
ENSMUSG00000025993	Slc40a1	2.02528	6.38419	1.71377e-05	0.00017
ENSMUSG00000020387	Jade2	2.02346	5.74304	1.09868e-08	3.83433e-07
ENSMUSG00000024011	Pi16	2.02293	5.16219	9.89535e-09	3.50767e-07
ENSMUSG00000025582	Nptx1	2.0204	0.85601	0.00194269	0.00782591
ENSMUSG00000037217	Syn1	2.0204	1.44533	0.00267402	0.0100861
ENSMUSG00000050370	Ch25h	2.01976	0.753377	0.00114179	0.00514165
ENSMUSG00000019880	Rspo3	2.01913	6.82669	1.17713e-06	1.9021e-05
ENSMUSG00000025597	Klhl4	2.01745	5.07681	2.15525e-09	9.60008e-08
ENSMUSG00000059493	Nhs	2.01658	4.95794	5.25684e-08	1.43514e-06
ENSMUSG00000020032	Nuak1	2.0143	7.15962	2.3789e-06	3.38991e-05
ENSMUSG00000040663	Clcf1	2.0131	-0.0705806	0.00184258	0.00750386
ENSMUSG00000021403	Serpinb9b	2.01198	6.56085	3.38378e-07	6.67926e-06
ENSMUSG00000021767	Kat6b	2.0116	4.82129	6.62515e-10	3.57415e-08
ENSMUSG00000046447	Camk2n1	2.01152	0.985707	0.000382046	0.00214926
ENSMUSG00000026657	Frmd4a	2.0105	6.91816	1.27837e-14	2.83776e-12
ENSMUSG00000022661	Cd200	2.01047	5.94639	2.87916e-05	0.000261481
ENSMUSG00000030657	Xylt1	2.00511	0.165084	0.00183116	0.00746636
ENSMUSG00000025352	Gdf11	2.00368	3.11115	6.77822e-07	1.18737e-05
ENSMUSG00000016756	Cmah	2.00269	2.62876	1.25216e-07	2.90833e-06
ENSMUSG00000033004	Mycbp2	2.00251	6.59149	1.98701e-07	4.28441e-06
ENSMUSG00000085566	A730017L22Rik	2.0001	1.89517	7.10258e-05	0.000548324
ENSMUSG00000026321	Tnfrsf11a	1.99895	-0.0599175	0.0160987	0.042918
ENSMUSG00000022565	Plec	1.99811	9.25018	9.88595e-10	4.92153e-08
ENSMUSG00000039501	Znfx1	1.99807	5.25323	5.60527e-10	3.08541e-08
ENSMUSG00000004562	Arhgef40	1.99723	5.54369	5.58766e-10	3.08541e-08
ENSMUSG00000021087	Rtn1	1.99553	1.44028	0.00244778	0.00939495
ENSMUSG00000025892	Gria4	1.99539	1.10773	0.00124179	0.00551675
ENSMUSG00000026490	Cdc42bpa	1.99374	6.68723	1.92287e-06	2.86758e-05
ENSMUSG00000042724	Map3k9	1.99283	0.790118	0.00163267	0.00683612
ENSMUSG00000027962	Vcam1	1.99119	3.5715	3.5441e-05	0.00031082
ENSMUSG00000030583	Sipa1l3	1.99002	5.77813	5.62629e-13	8.10485e-11
ENSMUSG00000032875	Arhgef17	1.98986	7.08061	3.31808e-08	9.6832e-07
ENSMUSG00000019820	Utrn	1.98837	7.64193	5.18308e-09	2.07033e-07
ENSMUSG00000041189	Chrnb1	1.98702	3.16863	9.26254e-06	0.000102891
ENSMUSG00000031540	Kat6a	1.98687	7.46772	7.15687e-08	1.83892e-06
ENSMUSG00000037016	Frem2	1.98658	1.07113	0.00968533	0.0285541
ENSMUSG00000012519	Mlkl	1.9864	1.95552	0.000206886	0.00132644
ENSMUSG00000031937	Vstm5	1.98478	0.526212	0.00286451	0.0106512
ENSMUSG00000032712	2810474O19Rik	1.98076	6.4672	1.18689e-10	8.37068e-09
ENSMUSG00000024883	Rin1	1.98009	4.79885	1.01906e-06	1.67872e-05
ENSMUSG00000022521	Crebbp	1.97889	6.66228	6.34344e-08	1.67767e-06
ENSMUSG00000045180	Shroom2	1.97866	7.24988	6.00747e-07	1.07177e-05
ENSMUSG00000032796	Lama1	1.97521	4.92883	7.20987e-12	7.28573e-10
ENSMUSG00000071176	Arhgef10	1.97506	4.33058	3.77076e-07	7.23228e-06
ENSMUSG00000082381	Gm12928	1.97389	2.38818	4.24701e-05	0.000361009
ENSMUSG00000003283	Hck	1.97366	-0.0223381	0.0026703	0.010081
ENSMUSG00000028680	Plk3	1.97297	3.35614	2.78015e-06	3.85718e-05
ENSMUSG00000028195	Cyr61	1.97223	8.25521	1.45402e-07	3.32022e-06
ENSMUSG00000030522	Mtmr10	1.97031	5.18255	2.91122e-08	8.626e-07
ENSMUSG00000015619	Gata3	1.96898	4.67894	1.73332e-11	1.56473e-09
ENSMUSG00000037405	Icam1	1.96694	7.06484	6.25074e-11	5.00836e-09
ENSMUSG00000043556	Fbxl7	1.96672	2.17481	0.00123161	0.00547873
ENSMUSG00000001300	Efnb2	1.96617	7.30954	7.47873e-06	8.7151e-05
ENSMUSG00000025743	Sdc3	1.96555	6.49175	2.23567e-13	3.60396e-11
ENSMUSG00000035829	Ppp1r26	1.96471	0.0704085	0.00361036	0.0128822
ENSMUSG00000025790	Slco3a1	1.96018	5.3798	1.63979e-07	3.65805e-06
ENSMUSG00000013846	St3gal1	1.95968	7.25057	2.71246e-09	1.18101e-07
ENSMUSG00000022421	Nptxr	1.95898	2.81508	0.000192622	0.00124501
ENSMUSG00000043279	Trim56	1.95789	6.30035	8.89976e-11	6.62152e-09
ENSMUSG00000039286	Fndc3b	1.9573	6.89841	2.17432e-07	4.60758e-06
ENSMUSG00000030655	Smg1	1.95613	6.87179	2.51086e-06	3.54162e-05
ENSMUSG00000025283	Sat1	1.95602	6.73974	3.70296e-06	4.82132e-05
ENSMUSG00000041570	Camsap2	1.95367	6.5297	2.94926e-07	5.95699e-06
ENSMUSG00000036452	Arhgap26	1.95346	1.68547	6.78052e-05	0.000528888
ENSMUSG00000047888	Tnrc6b	1.95299	6.62613	1.10897e-05	0.000118708
ENSMUSG00000101609	Kcnq1ot1	1.95257	1.97991	0.00219771	0.00860589
ENSMUSG00000019817	Plagl1	1.95226	6.14122	2.43848e-06	3.45392e-05
ENSMUSG00000001930	Vwf	1.95221	4.41613	9.47224e-08	2.31105e-06
ENSMUSG00000030525	Chrna7	1.94984	1.60862	0.000680167	0.0034036
ENSMUSG00000086389	Gm15998	1.94909	0.180875	0.00431224	0.0147788
ENSMUSG00000100201	RP24-327D15.7	1.94859	0.469254	0.0013776	0.00598077
ENSMUSG00000054150	Syne3	1.94831	1.88795	0.00171158	0.00709997
ENSMUSG00000022799	Arhgap31	1.94687	7.83511	8.21173e-08	2.05157e-06
ENSMUSG00000019907	Ppp1r12a	1.94485	6.47417	7.69451e-10	4.06998e-08
ENSMUSG00000057335	Cep170	1.94345	7.04011	1.73768e-07	3.81979e-06
ENSMUSG00000079014	Serpina3i	1.94246	1.75564	3.30375e-06	4.43806e-05
ENSMUSG00000036698	Ago2	1.94209	9.47782	5.62015e-06	6.87222e-05
ENSMUSG00000078671	Chd2	1.94164	5.88251	3.3413e-09	1.42279e-07
ENSMUSG00000030562	Nox4	1.94065	4.08217	0.000596723	0.00307498
ENSMUSG00000029757	Dync1i1	1.9403	1.39327	0.00497729	0.0165881
ENSMUSG00000008136	Fhl2	1.93931	4.08958	0.000237396	0.00147729
ENSMUSG00000035168	Tanc1	1.93835	7.34204	8.49402e-08	2.10655e-06
ENSMUSG00000038039	Gcc2	1.93672	5.37942	4.20042e-09	1.71319e-07
ENSMUSG00000031523	Dlc1	1.93628	7.73447	1.12981e-08	3.90809e-07
ENSMUSG00000022220	Adcy4	1.93376	4.66894	2.92246e-10	1.80699e-08
ENSMUSG00000039158	Akna	1.93201	4.29567	2.47082e-08	7.48488e-07
ENSMUSG00000051669	AU021092	1.93182	0.137376	0.00154892	0.00652987
ENSMUSG00000027907	S100a11	1.93146	5.62744	1.16835e-10	8.28306e-09
ENSMUSG00000045930	Clec14a	1.92896	5.87079	3.87568e-11	3.21967e-09
ENSMUSG00000034981	Parm1	1.92883	6.54195	0.000464677	0.00250885
ENSMUSG00000026535	Ifi202b	1.92865	-0.301501	0.016738	0.044354
ENSMUSG00000018830	Myh11	1.92765	0.657736	0.00283411	0.0105779
ENSMUSG00000056608	Chd9	1.92515	6.35864	1.65425e-05	0.000165193
ENSMUSG00000029673	Auts2	1.92363	5.39516	3.36013e-08	9.78484e-07
ENSMUSG00000055485	Soga1	1.92013	6.7305	2.13833e-06	3.13707e-05
ENSMUSG00000039989	Cbx4	1.91997	3.4586	1.86643e-08	5.82333e-07
ENSMUSG00000091985	Gm17354	1.91649	0.371515	0.00183686	0.00748284
ENSMUSG00000030882	Dnhd1	1.9162	0.451943	0.00122163	0.00544249
ENSMUSG00000020099	Unc5b	1.91584	8.73915	1.7333e-05	0.00017103
ENSMUSG00000067336	Bmpr2	1.91504	7.97036	5.74432e-05	0.000465214
ENSMUSG00000030208	Emp1	1.9148	6.4887	6.7261e-06	7.96834e-05
ENSMUSG00000021614	Vcan	1.91455	7.36267	3.98381e-07	7.55529e-06
ENSMUSG00000026113	Inpp4a	1.9144	2.87356	1.02768e-05	0.000111614
ENSMUSG00000079038	D130040H23Rik	1.91175	0.301897	0.0125157	0.0350958
ENSMUSG00000022537	Tmem44	1.91067	3.41879	3.13366e-07	6.29567e-06
ENSMUSG00000029309	Sparcl1	1.90922	1.47689	0.00587892	0.0189765
ENSMUSG00000068270	Shroom4	1.90839	7.2401	5.00455e-07	9.2451e-06
ENSMUSG00000034593	Myo5a	1.90826	6.46476	3.92438e-06	5.05134e-05
ENSMUSG00000024899	Papss2	1.90824	4.48886	1.29643e-08	4.31603e-07
ENSMUSG00000027312	Atrn	1.9079	5.95819	3.80163e-09	1.58393e-07
ENSMUSG00000026605	Cenpf	1.90512	7.21529	6.06805e-09	2.35437e-07
ENSMUSG00000026764	Kif5c	1.90493	3.64594	1.34303e-07	3.09285e-06
ENSMUSG00000095115	Itpripl2	1.9045	7.12926	2.27407e-08	6.91981e-07
ENSMUSG00000020340	Cyfip2	1.9039	3.71676	1.00446e-07	2.44189e-06
ENSMUSG00000021585	Cast	1.90387	4.29314	8.35859e-09	3.07564e-07
ENSMUSG00000037060	Prkcdbp	1.9031	4.9485	6.1999e-10	3.3852e-08
ENSMUSG00000021140	Pcnx	1.90225	6.87621	6.40614e-06	7.65852e-05
ENSMUSG00000032375	Aph1b	1.90196	2.66698	9.38095e-07	1.57407e-05
ENSMUSG00000062184	Hs6st2	1.9001	7.18559	6.52662e-07	1.15375e-05
ENSMUSG00000025185	Loxl4	1.89921	2.38648	2.87756e-05	0.000261481
ENSMUSG00000079481	Nhsl2	1.89855	5.96162	4.11162e-05	0.000351486
ENSMUSG00000044674	Fzd1	1.89503	5.37793	5.23364e-08	1.43169e-06
ENSMUSG00000048279	Sacs	1.89373	6.48567	5.43611e-08	1.47812e-06
ENSMUSG00000025757	Hspa4l	1.8928	5.72903	9.06927e-07	1.52745e-05
ENSMUSG00000034040	Wbscr17	1.89249	1.01301	0.00627695	0.0199991
ENSMUSG00000030067	Foxp1	1.89237	4.70392	1.52894e-07	3.4621e-06
ENSMUSG00000019997	Ctgf	1.89204	8.17392	6.53196e-09	2.50564e-07
ENSMUSG00000033278	Ptprm	1.89089	6.6175	7.13786e-07	1.23915e-05
ENSMUSG00000041235	Chd7	1.88868	7.12617	1.13146e-08	3.90809e-07
ENSMUSG00000040605	Bace2	1.88836	2.36699	7.77584e-05	0.000589544
ENSMUSG00000051586	Mical3	1.88437	5.2402	2.76717e-08	8.21717e-07
ENSMUSG00000027309	4930402H24Rik	1.88352	5.60227	1.3018e-11	1.2327e-09
ENSMUSG00000026814	Eng	1.88152	8.96198	9.97175e-10	4.94606e-08
ENSMUSG00000032186	Tmod2	1.87966	3.72155	0.000356707	0.00203719
ENSMUSG00000023022	Lima1	1.87958	6.98733	4.80074e-11	3.91607e-09
ENSMUSG00000062312	Erbb2	1.87698	4.27843	2.52859e-08	7.62577e-07
ENSMUSG00000038068	Rnf144b	1.87682	3.5905	0.000282917	0.00170266
ENSMUSG00000027175	Tcp11l1	1.87499	3.77586	3.42158e-06	4.55572e-05
ENSMUSG00000028949	Smarcd3	1.87479	0.0770352	0.00703212	0.0218901
ENSMUSG00000034480	Diap2	1.87399	5.31185	3.76766e-06	4.8821e-05
ENSMUSG00000074925	Ptar1	1.87372	3.42879	0.000252646	0.00156071
ENSMUSG00000000489	Pdgfb	1.86998	7.96158	7.12824e-07	1.23915e-05
ENSMUSG00000001089	Luzp1	1.86942	7.4693	5.60874e-07	1.01264e-05
ENSMUSG00000027087	Itgav	1.8688	7.37817	1.16098e-06	1.88049e-05
ENSMUSG00000050931	Sgms2	1.86805	2.14321	2.92286e-05	0.000264385
ENSMUSG00000021294	Kif26a	1.86723	4.98946	1.46872e-07	3.34284e-06
ENSMUSG00000053004	Hrh1	1.86592	1.32788	0.0146047	0.0397432
ENSMUSG00000016262	Sertad4	1.86371	3.21223	0.000985114	0.00456517
ENSMUSG00000043903	Gm22	1.86355	1.92786	0.00152545	0.00646109
ENSMUSG00000020422	Tns3	1.86161	7.30387	1.41695e-09	6.73227e-08
ENSMUSG00000001025	S100a6	1.86104	6.01369	8.67885e-06	9.80153e-05
ENSMUSG00000042473	Tbc1d8b	1.85948	3.15411	2.61421e-05	0.000240319
ENSMUSG00000021822	Plau	1.85941	5.07042	1.84198e-05	0.000180089
ENSMUSG00000029004	Kmt2e	1.8575	6.40975	5.9206e-09	2.31708e-07
ENSMUSG00000026604	Ptpn14	1.85674	7.46489	1.4313e-05	0.000146373
ENSMUSG00000015568	Lpl	1.85371	4.16419	3.96649e-06	5.09585e-05
ENSMUSG00000019590	Cyb561	1.8536	2.52318	0.000298637	0.00177908
ENSMUSG00000018707	Dync1h1	1.85036	9.13622	4.25755e-10	2.49574e-08
ENSMUSG00000015653	Steap2	1.84937	7.31124	4.42831e-06	5.60409e-05
ENSMUSG00000058665	En1	1.84921	0.646632	0.00125097	0.00554846
ENSMUSG00000033737	Fndc3c1	1.84847	7.15968	2.26744e-07	4.76022e-06
ENSMUSG00000022377	Asap1	1.84732	6.9551	2.23434e-09	9.88733e-08
ENSMUSG00000028273	Pdlim5	1.84706	7.76582	6.50878e-06	7.73796e-05
ENSMUSG00000068036	Mllt4	1.84695	7.84029	8.06732e-08	2.02296e-06
ENSMUSG00000027858	Tspan2	1.84614	7.3115	7.09208e-08	1.82574e-06
ENSMUSG00000045790	Ccdc149	1.84442	2.21882	6.41368e-06	7.65852e-05
ENSMUSG00000040596	Pogk	1.84071	3.41031	1.53587e-07	3.46913e-06
ENSMUSG00000079363	Gbp4	1.84071	1.20625	0.00189224	0.00767379
ENSMUSG00000018986	Slfn3	1.83918	0.424903	0.00146697	0.00627026
ENSMUSG00000037270	4932438A13Rik	1.83821	6.53638	3.36252e-06	4.4992e-05
ENSMUSG00000032135	Mcam	1.83738	6.55379	4.61497e-08	1.28848e-06
ENSMUSG00000034616	Ssh3	1.836	1.26194	0.000213206	0.00135741
ENSMUSG00000031825	Crispld2	1.83341	1.52699	0.0024066	0.00926052
ENSMUSG00000033361	Prrg3	1.82958	5.34943	8.63241e-08	2.13305e-06
ENSMUSG00000054178	Gm9938	1.82751	3.33131	0.000181524	0.00118459
ENSMUSG00000021453	Gadd45g	1.82631	5.95857	7.05682e-11	5.52349e-09
ENSMUSG00000057230	Aak1	1.82608	4.53364	9.89185e-07	1.63548e-05
ENSMUSG00000001119	Col6a1	1.82562	2.79034	0.00114047	0.00513743
ENSMUSG00000016028	Celsr1	1.82535	0.851571	0.00137185	0.00595774
ENSMUSG00000092187	Gm20457	1.82468	-0.0856106	0.0157655	0.0422149
ENSMUSG00000022957	Itsn1	1.82402	6.06797	1.61206e-12	2.0212e-10
ENSMUSG00000052821	Cysltr1	1.82386	3.28007	7.95968e-06	9.12633e-05
ENSMUSG00000036109	Mbnl3	1.82332	4.51943	0.000146866	0.000999853
ENSMUSG00000068284	Gm608	1.82309	5.85378	2.00053e-05	0.000193494
ENSMUSG00000038305	Spats2l	1.82223	4.24623	1.19238e-05	0.000126042
ENSMUSG00000034066	Farp2	1.82143	2.59991	0.00430554	0.0147598
ENSMUSG00000038007	Acer2	1.82103	7.56952	6.34834e-10	3.45233e-08
ENSMUSG00000039701	Usp53	1.81824	2.7455	1.80995e-05	0.00017747
ENSMUSG00000030551	Nr2f2	1.81746	2.77128	0.000154485	0.0010397
ENSMUSG00000053158	Fes	1.81685	4.89515	3.85701e-11	3.21967e-09
ENSMUSG00000026896	Ifih1	1.81681	1.86652	1.85692e-05	0.000181157
ENSMUSG00000021009	Ptpn21	1.81594	5.36424	2.40784e-07	5.00837e-06
ENSMUSG00000042613	Pbxip1	1.81592	5.40498	1.72399e-10	1.1731e-08
ENSMUSG00000066113	Adamtsl1	1.81377	0.784257	0.0009037	0.00426376
ENSMUSG00000027978	Prss12	1.81338	3.40826	2.34475e-05	0.000219421
ENSMUSG00000020814	Mxra7	1.80934	5.88856	2.71395e-08	8.08391e-07
ENSMUSG00000032085	Tagln	1.80929	9.50322	2.69255e-06	3.75874e-05
ENSMUSG00000059495	Arhgef12	1.80909	7.90496	4.72832e-06	5.91192e-05
ENSMUSG00000040584	Abcb1a	1.80899	0.505453	0.00326549	0.0118495
ENSMUSG00000030107	Usp18	1.8088	0.0907928	0.00128369	0.00566327
ENSMUSG00000039713	Plekhg5	1.80871	4.38331	3.06875e-05	0.000275557
ENSMUSG00000039062	Anpep	1.80844	3.71434	1.91645e-07	4.15876e-06
ENSMUSG00000031871	Cdh5	1.80723	10.8217	6.63624e-09	2.53131e-07
ENSMUSG00000001151	Pcnt	1.80691	6.69073	1.52871e-08	4.90527e-07
ENSMUSG00000031520	Vegfc	1.80546	3.82773	2.84252e-05	0.000258673
ENSMUSG00000078706	Gm53	1.8018	1.36189	3.63656e-05	0.000317285
ENSMUSG00000032060	Cryab	1.7999	6.31666	2.95178e-07	5.95699e-06
ENSMUSG00000038418	Egr1	1.7998	5.24491	2.33247e-10	1.48981e-08
ENSMUSG00000039813	Tbc1d2	1.79679	4.10261	4.92844e-05	0.000407424
ENSMUSG00000047735	Samd9l	1.79578	1.8763	1.90629e-05	0.000185305
ENSMUSG00000032500	Dclk3	1.7949	-0.279499	0.0160375	0.0427825
ENSMUSG00000026315	Serpinb8	1.79434	3.04892	7.63369e-06	8.83566e-05
ENSMUSG00000041779	Tram2	1.79328	6.37818	3.46922e-08	1.00592e-06
ENSMUSG00000020859	Spag9	1.79222	7.80797	7.48945e-08	1.90988e-06
ENSMUSG00000036197	Gxylt1	1.79186	6.89726	3.49821e-07	6.82838e-06
ENSMUSG00000031229	Atrx	1.79179	7.26329	7.1355e-07	1.23915e-05
ENSMUSG00000059049	Frem1	1.79071	0.0629727	0.0121448	0.0343469
ENSMUSG00000021843	Ktn1	1.79069	6.54918	2.11758e-12	2.58325e-10
ENSMUSG00000007817	Zmiz1	1.7882	7.86461	5.93619e-08	1.59805e-06
ENSMUSG00000024085	Man2a1	1.78819	7.63751	9.48862e-07	1.58624e-05
ENSMUSG00000071001	Hrct1	1.78773	0.90862	0.00185878	0.00756529
ENSMUSG00000018750	Zbtb4	1.78676	4.09055	3.21908e-06	4.33727e-05
ENSMUSG00000031925	Maml2	1.78423	4.19884	6.08092e-08	1.63053e-06
ENSMUSG00000061143	Maml3	1.78414	5.63881	5.28905e-07	9.63916e-06
ENSMUSG00000039218	Srrm2	1.78078	9.07001	1.22596e-08	4.1502e-07
ENSMUSG00000021798	Ldb3	1.78063	0.958714	0.00151545	0.00643485
ENSMUSG00000056919	Cep162	1.78033	4.19436	4.73195e-08	1.30766e-06
ENSMUSG00000075254	Heg1	1.78013	7.72271	2.86399e-07	5.81428e-06
ENSMUSG00000039262	Prrc2b	1.77993	8.68706	3.40021e-07	6.70044e-06
ENSMUSG00000050335	Lgals3	1.77968	1.95425	0.00267244	0.0100829
ENSMUSG00000040433	Zbtb38	1.77908	5.59731	1.96728e-10	1.30583e-08
ENSMUSG00000040423	Rc3h1	1.77843	6.98919	3.98841e-06	5.1143e-05
ENSMUSG00000016382	Pls3	1.77734	7.62146	1.76881e-06	2.66554e-05
ENSMUSG00000092035	Peg10	1.77646	11.328	1.41955e-06	2.19893e-05
ENSMUSG00000040524	Zfp609	1.77497	6.75794	6.23184e-08	1.65289e-06
ENSMUSG00000032479	Map4	1.77478	8.26535	5.33734e-10	2.98649e-08
ENSMUSG00000018604	Tbx3	1.774	5.67843	1.05684e-09	5.18501e-08
ENSMUSG00000059901	Adamts14	1.77289	1.71129	0.00327327	0.0118734
ENSMUSG00000024535	Snx24	1.77178	4.67514	1.5725e-08	5.03385e-07
ENSMUSG00000029761	Cald1	1.77178	9.76488	8.31137e-09	3.07152e-07
ENSMUSG00000036502	Tmem255a	1.76828	2.95625	0.00387742	0.0136008
ENSMUSG00000029553	Tfec	1.76548	4.93094	1.84225e-08	5.78792e-07
ENSMUSG00000061288	Taok3	1.76477	5.52936	1.83982e-07	4.00994e-06
ENSMUSG00000039219	Arid4b	1.76439	5.74207	1.57711e-08	5.03671e-07
ENSMUSG00000032525	Nktr	1.7634	6.10271	3.50644e-07	6.83176e-06
ENSMUSG00000078238	Gm12854	1.7624	3.68795	2.28157e-05	0.000214967
ENSMUSG00000028475	5430416O09Rik	1.76228	-0.1547	0.0118357	0.0336459
ENSMUSG00000056073	Grik2	1.7608	0.16615	0.00424022	0.0145987
ENSMUSG00000051339	2900026A02Rik	1.76045	5.72365	3.67311e-05	0.000319445
ENSMUSG00000020085	Aifm2	1.76005	0.362824	0.00147684	0.0063025
ENSMUSG00000031555	Adam9	1.75996	7.16802	4.16663e-10	2.46377e-08
ENSMUSG00000040209	Zfp704	1.75955	6.98591	2.4021e-05	0.000224014
ENSMUSG00000031133	Arhgef6	1.75864	1.83056	0.000104512	0.000755173
ENSMUSG00000020310	Madcam1	1.75702	6.03091	4.82897e-10	2.74744e-08
ENSMUSG00000030134	Rasgef1a	1.75619	-0.300937	0.00387806	0.0136008
ENSMUSG00000000982	Ccl3	1.75555	1.57084	0.00306323	0.0112623
ENSMUSG00000029207	Apbb2	1.75514	5.99974	5.18158e-10	2.93093e-08
ENSMUSG00000038143	Stox2	1.75437	5.824	1.06778e-06	1.73994e-05
ENSMUSG00000005533	Igf1r	1.75383	6.11757	4.60936e-10	2.65597e-08
ENSMUSG00000025355	Mmp19	1.75329	1.07281	0.00410547	0.0142232
ENSMUSG00000035184	Fam124a	1.75287	1.76169	0.000103205	0.000749327
ENSMUSG00000041444	Arhgap32	1.75253	4.51181	2.13894e-07	4.54685e-06
ENSMUSG00000004568	Arhgef18	1.75193	5.22544	1.48518e-10	1.03132e-08
ENSMUSG00000050910	Cdr2l	1.75165	5.25776	1.36838e-07	3.14589e-06
ENSMUSG00000056592	Zfp658	1.75106	1.22557	0.00112413	0.00507904
ENSMUSG00000029648	Flt1	1.75081	8.60065	4.1073e-08	1.17088e-06
ENSMUSG00000044791	Setd2	1.75079	7.52843	6.16457e-08	1.64644e-06
ENSMUSG00000058966	Fam57b	1.75078	1.68582	0.000817281	0.00393137
ENSMUSG00000021738	Atxn7	1.7498	4.50804	7.65331e-06	8.85e-05
ENSMUSG00000034613	Ppm1h	1.74886	3.82255	2.07408e-07	4.42983e-06
ENSMUSG00000019990	Pde7b	1.74849	2.54214	0.000281877	0.00169956
ENSMUSG00000054808	Actn4	1.74824	9.14402	9.57176e-10	4.80829e-08
ENSMUSG00000057738	Sptan1	1.74681	9.63362	9.58746e-10	4.80829e-08
ENSMUSG00000048537	Phldb1	1.74631	6.70463	7.96299e-08	2.00795e-06
ENSMUSG00000000266	Mid2	1.74591	5.28697	3.05978e-08	9.00706e-07
ENSMUSG00000028834	Trim63	1.74254	0.289325	0.00232587	0.0090165
ENSMUSG00000074364	Ehd2	1.74219	7.44772	2.79988e-10	1.73914e-08
ENSMUSG00000000682	Cd52	1.74051	0.660589	0.00298115	0.0110084
ENSMUSG00000042331	Specc1	1.73865	8.40295	1.97176e-05	0.000190985
ENSMUSG00000036155	Mgat5	1.73683	5.54517	1.33254e-06	2.08841e-05
ENSMUSG00000039616	Mocos	1.73411	2.95169	1.99253e-06	2.95518e-05
ENSMUSG00000070808	Gltscr1	1.73376	4.91159	4.94846e-09	1.98834e-07
ENSMUSG00000022306	Zfpm2	1.73227	4.21	1.34169e-08	4.442e-07
ENSMUSG00000062115	Rai1	1.73171	6.971	1.08428e-07	2.59052e-06
ENSMUSG00000030779	Rbbp6	1.72739	7.15942	2.76127e-10	1.72306e-08
ENSMUSG00000094483	Purb	1.72677	8.85823	1.15507e-05	0.000122962
ENSMUSG00000026933	Camsap1	1.72608	5.517	7.50749e-09	2.82055e-07
ENSMUSG00000037552	Plekhg2	1.72544	6.52643	5.37762e-10	2.99664e-08
ENSMUSG00000075033	Nxpe3	1.72478	5.71601	3.06974e-06	4.17762e-05
ENSMUSG00000039959	Hip1	1.72411	6.7622	2.50486e-08	7.57106e-07
ENSMUSG00000066036	Ubr4	1.72377	8.0937	1.5095e-06	2.30181e-05
ENSMUSG00000041025	Iffo2	1.72344	6.16782	2.96238e-06	4.06832e-05
ENSMUSG00000040264	Gbp5	1.72174	2.26653	0.000343541	0.00197365
ENSMUSG00000071042	Rasgrp3	1.72131	7.55492	1.08472e-07	2.59052e-06
ENSMUSG00000030022	Adamts9	1.71947	5.69481	6.17498e-09	2.38901e-07
ENSMUSG00000025571	Tnrc6c	1.71786	5.67371	1.66206e-07	3.68951e-06
ENSMUSG00000045362	Tnfrsf26	1.71763	1.94359	4.26119e-05	0.000361987
ENSMUSG00000041734	Kirrel	1.71706	8.18001	5.83251e-07	1.04607e-05
ENSMUSG00000048118	Arid4a	1.71683	5.13985	1.60945e-08	5.1279e-07
ENSMUSG00000045284	Dcaf12l1	1.71628	6.77524	0.000841488	0.0040221
ENSMUSG00000087396	4933407K13Rik	1.71574	0.267527	0.012859	0.0358189
ENSMUSG00000033389	Arhgap44	1.71437	3.70668	8.15257e-07	1.39035e-05
ENSMUSG00000041624	Gucy1a2	1.71372	3.03225	0.000914115	0.00429942
ENSMUSG00000056050	Mia3	1.71362	6.90015	7.65038e-11	5.88601e-09
ENSMUSG00000037621	Atoh8	1.71327	1.69012	0.00015193	0.00102659
ENSMUSG00000087543	Gm16576	1.71187	0.765178	0.00095857	0.00446935
ENSMUSG00000048027	Rgmb	1.71184	3.4769	1.94677e-06	2.89366e-05
ENSMUSG00000043467	Zbtb37	1.71077	2.93129	0.000689869	0.00344324
ENSMUSG00000061411	Nol4l	1.70968	6.9332	2.95188e-07	5.95699e-06
ENSMUSG00000004655	Aqp1	1.70873	5.03719	2.02164e-08	6.19344e-07
ENSMUSG00000022489	Pde1b	1.7083	2.28683	0.0014134	0.00609517
ENSMUSG00000030451	Herc2	1.70827	7.30632	1.70626e-05	0.000169388
ENSMUSG00000045962	Wnk1	1.70818	9.30244	1.05511e-07	2.5377e-06
ENSMUSG00000025060	Slk	1.70682	7.72351	5.88257e-08	1.58677e-06
ENSMUSG00000032243	Itga11	1.70658	0.388417	0.00772666	0.0236658
ENSMUSG00000050822	Slc29a4	1.70614	1.49467	0.00544264	0.017862
ENSMUSG00000029505	Ep400	1.70432	7.17719	1.04762e-06	1.71742e-05
ENSMUSG00000024134	Six2	1.7032	1.83387	0.0146099	0.0397487
ENSMUSG00000032012	Pvrl1	1.7013	2.40584	0.000207886	0.00133178
ENSMUSG00000098148	Gm20204	1.70101	5.5212	0.000262018	0.00160542
ENSMUSG00000034485	Uaca	1.70024	6.47497	1.94001e-08	6.02516e-07
ENSMUSG00000037111	Setd7	1.70006	7.82298	9.41002e-06	0.000104273
ENSMUSG00000048142	Nat8l	1.69996	1.50191	0.00197835	0.00794214
ENSMUSG00000058690	Ccser2	1.69993	5.564	5.02279e-07	9.26615e-06
ENSMUSG00000040852	Plekhh2	1.69987	1.49347	0.00316582	0.0115393
ENSMUSG00000026994	Galnt3	1.69971	0.406663	0.00331246	0.0119995
ENSMUSG00000042439	Zfp532	1.69924	5.00908	9.86399e-07	1.63286e-05
ENSMUSG00000063455	D630045J12Rik	1.69902	3.88494	3.76457e-07	7.23064e-06
ENSMUSG00000053819	Camk2d	1.69813	5.29612	3.4303e-10	2.04624e-08
ENSMUSG00000045672	Col27a1	1.69615	1.33267	0.0124614	0.0349937
ENSMUSG00000055805	Fmnl1	1.69525	1.97503	0.00010868	0.000780712
ENSMUSG00000029502	Golga3	1.69471	6.47411	9.45643e-09	3.36972e-07
ENSMUSG00000063317	Usp31	1.68978	6.14281	1.33305e-05	0.00013832
ENSMUSG00000019122	Ccl9	1.68976	3.4864	0.00432799	0.014818
ENSMUSG00000027624	Epb4.1l1	1.68863	3.15079	2.27503e-06	3.28775e-05
ENSMUSG00000022973	Synj1	1.68821	6.33686	4.77138e-05	0.000397351
ENSMUSG00000021375	Kif13a	1.68715	5.6701	7.35833e-06	8.58959e-05
ENSMUSG00000041977	Arhgef11	1.68635	5.07018	8.14115e-07	1.39016e-05
ENSMUSG00000087385	AA415398	1.68532	1.36493	0.00166855	0.00696084
ENSMUSG00000024887	Asah2	1.6852	3.55944	1.05146e-06	1.71997e-05
ENSMUSG00000097081	Gm10425	1.6851	0.698041	0.00340637	0.012271
ENSMUSG00000015305	Sash1	1.6847	6.94398	5.22874e-07	9.55866e-06
ENSMUSG00000052707	Tnrc6a	1.68429	6.90918	1.73604e-07	3.81979e-06
ENSMUSG00000048450	Msx1	1.68297	3.13526	0.000246655	0.00152788
ENSMUSG00000027253	Lrp4	1.68284	5.04614	2.06388e-09	9.40875e-08
ENSMUSG00000038264	Sema7a	1.68222	0.663366	0.0131995	0.0365736
ENSMUSG00000004263	Atn1	1.68208	7.28598	1.46232e-08	4.76333e-07
ENSMUSG00000070867	Trabd2b	1.68178	1.75894	0.000228716	0.00143574
ENSMUSG00000021782	Dlg5	1.68141	6.49407	7.57871e-08	1.92539e-06
ENSMUSG00000045954	Sdpr	1.68006	2.5882	0.00672796	0.0211327
ENSMUSG00000004085	Zak	1.67981	6.3423	6.51566e-08	1.70655e-06
ENSMUSG00000052928	Ctif	1.67961	4.59479	1.09735e-07	2.61605e-06
ENSMUSG00000020396	Nefh	1.67935	1.04817	0.00356869	0.0127671
ENSMUSG00000037355	Uvssa	1.6793	3.3994	0.000124428	0.000872539
ENSMUSG00000020411	Nipal4	1.67849	0.86412	0.00593353	0.0191209
ENSMUSG00000034163	Zfc3h1	1.67834	5.42298	1.60071e-07	3.58861e-06
ENSMUSG00000044216	Kcnj4	1.67807	0.484633	0.0183164	0.0475138
ENSMUSG00000040181	Fmo1	1.67739	6.37346	3.39523e-08	9.86585e-07
ENSMUSG00000029238	Clock	1.67644	4.8863	2.13827e-06	3.13707e-05
ENSMUSG00000031563	Wwc2	1.67612	7.90476	2.92054e-06	4.0219e-05
ENSMUSG00000038384	Setd1b	1.67596	5.66383	1.30006e-06	2.04814e-05
ENSMUSG00000025085	Ablim1	1.67516	5.95088	2.0197e-07	4.3342e-06
ENSMUSG00000015944	Gatsl2	1.67439	3.98085	3.45839e-06	4.59569e-05
ENSMUSG00000022623	Shank3	1.67339	7.08214	8.59468e-09	3.10932e-07
ENSMUSG00000058325	Dock1	1.67273	6.4472	2.99202e-07	6.02005e-06
ENSMUSG00000042286	Stab1	1.67212	5.46494	4.29222e-08	1.21085e-06
ENSMUSG00000003178	Mical3	1.67185	3.27503	8.14847e-05	0.000614015
ENSMUSG00000033350	Chst2	1.6718	5.69904	0.000312553	0.00184321
ENSMUSG00000036591	Arhgap21	1.67174	6.79664	5.96901e-09	2.32929e-07
ENSMUSG00000027210	Meis2	1.67088	3.60372	4.97563e-06	6.15774e-05
ENSMUSG00000038886	Man2a2	1.66741	6.62972	8.3247e-09	3.07152e-07
ENSMUSG00000030536	Iqgap1	1.66669	8.46495	1.72546e-09	8.0513e-08
ENSMUSG00000030770	Parva	1.66655	7.95248	3.27255e-07	6.49759e-06
ENSMUSG00000024593	Megf10	1.66615	4.28104	0.000779667	0.00378811
ENSMUSG00000036745	Ttll7	1.66514	1.57589	0.000193841	0.00125229
ENSMUSG00000026872	Zeb2	1.66286	7.72974	3.84211e-06	4.96431e-05
ENSMUSG00000035283	Adrb1	1.66257	1.91843	0.00582877	0.0188501
ENSMUSG00000029313	Aff1	1.66256	6.08321	8.26889e-08	2.06205e-06
ENSMUSG00000067629	Syngap1	1.66173	1.49284	0.00667403	0.0210138
ENSMUSG00000020325	Fstl3	1.66084	2.04296	0.00129421	0.00569862
ENSMUSG00000051439	Cd14	1.66047	1.06773	0.00382171	0.0134485
ENSMUSG00000003233	Dvl3	1.65918	5.44594	6.7471e-08	1.75697e-06
ENSMUSG00000074063	Osgin1	1.65891	1.86532	0.000230359	0.00144345
ENSMUSG00000037679	Inf2	1.65606	6.78546	7.44226e-07	1.28705e-05
ENSMUSG00000003154	Foxj2	1.65478	4.90887	8.83509e-08	2.17125e-06
ENSMUSG00000040624	Plekhg1	1.65425	4.81101	2.85771e-06	3.94458e-05
ENSMUSG00000020400	Tnip1	1.65403	6.70674	1.52286e-11	1.39331e-09
ENSMUSG00000039852	Rere	1.65396	7.65114	7.18223e-06	8.42031e-05
ENSMUSG00000030084	Plxna1	1.6538	7.84557	4.07584e-08	1.16683e-06
ENSMUSG00000034832	Tet3	1.65287	7.21101	1.72722e-05	0.000170677
ENSMUSG00000030660	Pik3c2a	1.64945	6.83451	3.64661e-06	4.7755e-05
ENSMUSG00000028849	Map7d1	1.64795	7.89732	8.65313e-11	6.47359e-09
ENSMUSG00000037754	Ppp1r16b	1.64773	5.43267	2.33667e-06	3.35194e-05
ENSMUSG00000020674	Pxdn	1.64645	8.86337	7.53598e-08	1.91813e-06
ENSMUSG00000028278	Rragd	1.64306	3.65735	2.17729e-06	3.18044e-05
ENSMUSG00000034111	Tmed8	1.64244	5.5245	9.41144e-05	0.000694497
ENSMUSG00000030287	Itpr2	1.64228	4.14826	2.54192e-06	3.57797e-05
ENSMUSG00000037876	Jmjd1c	1.64215	6.85805	5.80536e-07	1.04258e-05
ENSMUSG00000040747	Cd53	1.642	0.821433	0.00182945	0.00746164
ENSMUSG00000019978	Epb4.1l2	1.64167	7.67554	1.15644e-08	3.9644e-07
ENSMUSG00000022894	Adamts5	1.64122	2.73404	3.49581e-05	0.000307182
ENSMUSG00000069729	Arid1b	1.64054	6.52713	7.49899e-09	2.82055e-07
ENSMUSG00000020220	Vps13d	1.6395	5.66997	2.44792e-06	3.46366e-05
ENSMUSG00000018417	Myo1b	1.63938	6.54932	1.13424e-08	3.90809e-07
ENSMUSG00000030102	Itpr1	1.63938	6.05219	7.63914e-07	1.31605e-05
ENSMUSG00000055541	Lair1	1.63844	-0.748688	0.0125824	0.0352458
ENSMUSG00000023000	Dhh	1.63644	1.09273	0.0152201	0.0411122
ENSMUSG00000055024	Ep300	1.63507	6.95193	8.06376e-08	2.02296e-06
ENSMUSG00000087574	C030037D09Rik	1.63368	1.24116	0.012494	0.0350634
ENSMUSG00000048874	Phf3	1.63314	7.32964	7.51952e-09	2.82055e-07
ENSMUSG00000061436	Hipk2	1.63263	5.87298	0.00143651	0.00617517
ENSMUSG00000046688	Tifa	1.63242	1.58416	0.000129894	0.000904998
ENSMUSG00000048232	Fbxo10	1.63234	4.66875	3.67195e-06	4.79148e-05
ENSMUSG00000022892	App	1.63208	8.0659	1.12383e-10	8.09456e-09
ENSMUSG00000046402	Rbp1	1.62985	2.76856	3.57832e-06	4.69972e-05
ENSMUSG00000017132	Cyth1	1.62569	4.16946	8.92417e-06	0.000100284
ENSMUSG00000079022	Col22a1	1.62305	0.279725	0.00690006	0.0215832
ENSMUSG00000054008	Ndst1	1.62198	6.69557	5.96002e-07	1.06601e-05
ENSMUSG00000031642	Sh3rf1	1.62169	5.7467	1.34118e-05	0.000139058
ENSMUSG00000052062	Pard3b	1.62078	4.47	0.000327517	0.00190585
ENSMUSG00000040612	Ildr2	1.6205	1.3436	0.0033094	0.0119916
ENSMUSG00000020101	4632428N05Rik	1.61905	1.96713	0.000489925	0.00261287
ENSMUSG00000084128	Esrp2	1.61902	1.70019	0.0127757	0.0356693
ENSMUSG00000014602	Kif1a	1.61867	4.83156	2.36709e-05	0.000221206
ENSMUSG00000037234	Hook3	1.61823	7.00228	1.16545e-05	0.000123678
ENSMUSG00000021806	Nid2	1.61643	7.82672	1.38769e-06	2.1549e-05
ENSMUSG00000086040	Wipf3	1.61595	4.85855	0.0192513	0.0495311
ENSMUSG00000010067	Rassf1	1.61561	4.74699	9.55146e-07	1.59085e-05
ENSMUSG00000050271	D8Ertd82e	1.61468	7.51405	1.10691e-05	0.000118708
ENSMUSG00000020121	Srgap1	1.61453	6.26801	4.97949e-06	6.15774e-05
ENSMUSG00000067851	Arfgef1	1.61434	6.65065	5.52991e-07	1.00242e-05
ENSMUSG00000047986	Palm3	1.61395	3.04435	0.004349	0.0148637
ENSMUSG00000052563	D930048N14Rik	1.61337	0.990276	0.00402157	0.0139882
ENSMUSG00000015143	Actn1	1.61223	8.39628	4.30459e-08	1.21133e-06
ENSMUSG00000041852	Tcf20	1.61125	6.69642	3.7852e-08	1.09286e-06
ENSMUSG00000024985	Tcf7l2	1.61096	3.64925	1.22651e-05	0.000128946
ENSMUSG00000026235	Epha4	1.60883	5.71694	7.0015e-06	8.24411e-05
ENSMUSG00000028036	Ptgfr	1.6086	1.02597	0.0162322	0.0432168
ENSMUSG00000063568	Jazf1	1.60816	3.62947	3.56223e-06	4.69223e-05
ENSMUSG00000043154	Ppp2r3a	1.60603	5.05899	9.42854e-06	0.000104392
ENSMUSG00000063382	Bcl9l	1.60541	6.27861	4.97014e-06	6.15743e-05
ENSMUSG00000028402	Mpdz	1.60313	5.77222	8.25103e-07	1.40537e-05
ENSMUSG00000032656	2003-03-01	1.60312	3.13694	0.000654016	0.00329343
ENSMUSG00000050533	Gm9845	1.60251	0.878447	0.00503677	0.0167262
ENSMUSG00000041773	Enc1	1.60031	8.08923	4.18748e-05	0.000356845
ENSMUSG00000024597	Slc12a2	1.60016	6.74222	1.28998e-06	2.03823e-05
ENSMUSG00000020640	Itsn2	1.60015	6.37082	1.78569e-07	3.91896e-06
ENSMUSG00000037933	Bicd2	1.59915	7.11956	7.59729e-08	1.9265e-06
ENSMUSG00000040711	Sh3pxd2b	1.59844	7.60829	1.18653e-06	1.91272e-05
ENSMUSG00000000708	Kat2b	1.59822	4.16173	2.5784e-06	3.61429e-05
ENSMUSG00000071713	Csf2rb	1.59798	4.76507	3.34317e-05	0.000296139
ENSMUSG00000082660	Gm14612	1.59787	0.328645	0.0110236	0.0318206
ENSMUSG00000022514	Il1rap	1.59731	3.99568	6.94157e-05	0.00053835
ENSMUSG00000073787	Gm10575	1.59611	0.978971	0.001803	0.00738042
ENSMUSG00000027199	Gatm	1.59543	3.65902	7.82379e-05	0.000592848
ENSMUSG00000040865	Ino80d	1.59393	6.11846	0.000186017	0.0012075
ENSMUSG00000021823	Vcl	1.59365	9.38056	1.48873e-08	4.83428e-07
ENSMUSG00000025558	Dock9	1.59292	6.19609	6.14319e-07	1.09024e-05
ENSMUSG00000018501	Ncor1	1.59269	7.90545	8.4679e-07	1.43869e-05
ENSMUSG00000035173	A630007B06Rik	1.59241	5.52735	2.25275e-07	4.74408e-06
ENSMUSG00000031075	Ano1	1.59228	1.04135	0.00337962	0.012202
ENSMUSG00000026135	Zfp142	1.59217	4.72818	4.17409e-07	7.88304e-06
ENSMUSG00000049436	Upk1b	1.59207	0.475463	0.00673316	0.0211442
ENSMUSG00000019889	Ptprk	1.59098	3.35776	2.95537e-06	4.06281e-05
ENSMUSG00000026409	Pfkfb2	1.58953	2.24841	0.00207047	0.00821212
ENSMUSG00000028465	Tln1	1.58903	9.0246	1.05498e-09	5.18501e-08
ENSMUSG00000012017	Scarf2	1.58898	4.65739	3.99474e-06	5.11758e-05
ENSMUSG00000036834	Plch1	1.58867	1.50371	0.0028112	0.0105011
ENSMUSG00000024290	Rock1	1.58832	6.38082	3.6711e-07	7.09135e-06
ENSMUSG00000053477	Tcf4	1.58616	7.51733	4.93462e-06	6.12651e-05
ENSMUSG00000026879	Gsn	1.58611	5.88056	9.81146e-06	0.000107819
ENSMUSG00000051236	Msrb3	1.58606	4.97351	0.000386947	0.00217372
ENSMUSG00000099083	Atf7	1.58582	5.92546	1.25601e-06	1.99746e-05
ENSMUSG00000050359	Sprr1a	1.5857	0.432677	0.00997741	0.029275
ENSMUSG00000045216	Hs6st1	1.58548	5.78949	2.64625e-06	3.69792e-05
ENSMUSG00000020583	Matn3	1.58544	0.506019	0.00610898	0.0195791
ENSMUSG00000054509	Parp4	1.58532	4.49248	6.2705e-06	7.53959e-05
ENSMUSG00000031740	Mmp2	1.58403	7.59003	3.37654e-07	6.67471e-06
ENSMUSG00000035873	Pawr	1.58339	5.38461	1.25666e-07	2.91377e-06
ENSMUSG00000060012	Kif13b	1.58294	3.78244	0.000275161	0.00166635
ENSMUSG00000029249	Rest	1.58242	7.19155	2.10279e-06	3.09162e-05
ENSMUSG00000026837	Col5a1	1.58214	7.37715	0.000291212	0.00174097
ENSMUSG00000020231	Dip2a	1.5799	5.51318	1.12696e-05	0.000120348
ENSMUSG00000026074	Map4k4	1.57927	8.59498	4.23289e-07	7.96077e-06
ENSMUSG00000042121	Ssh1	1.57898	6.18852	3.43897e-07	6.74886e-06
ENSMUSG00000029705	Cux1	1.57879	4.65209	5.5065e-07	9.99511e-06
ENSMUSG00000046658	Zfp316	1.57858	2.10189	0.000219415	0.00138966
ENSMUSG00000037110	Ralgapa2	1.57743	5.78316	3.25132e-06	4.37635e-05
ENSMUSG00000022594	Lynx1	1.57689	-0.00880363	0.0169199	0.0447661
ENSMUSG00000032826	Ank2	1.57643	3.457	7.99838e-06	9.15442e-05
ENSMUSG00000021069	Pygl	1.57621	0.983233	0.00656271	0.0207194
ENSMUSG00000044250	Pced1b	1.5737	4.19788	4.83059e-07	8.9727e-06
ENSMUSG00000034947	Tmem106a	1.57177	1.652	0.00060605	0.00310971
ENSMUSG00000000823	Znf512b	1.56871	5.33519	2.59946e-06	3.64005e-05
ENSMUSG00000002546	Golga2	1.56684	6.05649	1.63889e-08	5.20945e-07
ENSMUSG00000013236	Ptprs	1.56545	5.32767	2.12296e-09	9.56676e-08
ENSMUSG00000076431	Sox4	1.56459	7.62646	1.08357e-06	1.76143e-05
ENSMUSG00000001349	Cnn1	1.563	4.27533	0.000575362	0.00298505
ENSMUSG00000025241	Fyco1	1.56266	5.35275	3.88698e-07	7.40032e-06
ENSMUSG00000084616	Gm25047	1.56061	0.112499	0.00919356	0.0273184
ENSMUSG00000036403	Cep135	1.55998	4.30246	5.87025e-05	0.000472306
ENSMUSG00000021279	Cdc42bpb	1.55991	7.71983	3.89116e-07	7.40032e-06
ENSMUSG00000030790	Adm	1.55915	2.24417	0.000306801	0.0018161
ENSMUSG00000049907	Rasl11b	1.55907	4.31751	0.000568388	0.00295793
ENSMUSG00000039270	Megf9	1.55885	4.93915	0.0011635	0.0052186
ENSMUSG00000059810	Rgs3	1.55859	5.13957	3.18001e-07	6.37933e-06
ENSMUSG00000028439	Fam219a	1.55856	4.46766	9.53895e-06	0.000105345
ENSMUSG00000034687	Fras1	1.55837	1.63015	0.00102876	0.00472537
ENSMUSG00000045333	Zfp423	1.55646	5.79265	1.39188e-06	2.15892e-05
ENSMUSG00000003746	Man1a	1.55569	7.23373	1.5178e-08	4.90411e-07
ENSMUSG00000057614	Gnai1	1.5548	4.07227	0.000101433	0.000737654
ENSMUSG00000063564	Col23a1	1.55377	2.73854	0.000452812	0.00246345
ENSMUSG00000063077	Kif1b	1.55196	7.56745	1.43227e-05	0.000146373
ENSMUSG00000046982	Tshz1	1.5513	5.82292	6.23754e-08	1.65289e-06
ENSMUSG00000032714	Syde1	1.55047	3.88176	1.39604e-05	0.000143319
ENSMUSG00000039976	Tbc1d16	1.55017	5.15438	6.95478e-08	1.80066e-06
ENSMUSG00000027007	Ssfa2	1.54966	7.12295	1.44601e-07	3.30751e-06
ENSMUSG00000028760	Eif4g3	1.54937	7.0183	4.11232e-07	7.7881e-06
ENSMUSG00000056091	St3gal5	1.54838	6.90006	6.98265e-08	1.80443e-06
ENSMUSG00000024921	Smarca2	1.5446	5.89933	1.53717e-07	3.46913e-06
ENSMUSG00000033900	Map9	1.54395	4.1499	1.73497e-05	0.00017103
ENSMUSG00000029762	Akr1b8	1.54318	3.63909	0.000618916	0.00316016
ENSMUSG00000023830	Igf2r	1.54282	7.69322	1.28304e-08	4.30042e-07
ENSMUSG00000035783	Acta2	1.54225	10.9036	6.68097e-08	1.74546e-06
ENSMUSG00000025789	St8sia2	1.54225	2.05357	0.00062891	0.00319433
ENSMUSG00000074766	Ism1	1.54003	0.457146	0.0168284	0.0445586
ENSMUSG00000022641	Bbx	1.53997	7.03031	1.12231e-06	1.82221e-05
ENSMUSG00000068394	Cep152	1.53984	3.19731	0.000372278	0.00210745
ENSMUSG00000055670	Zzef1	1.53783	6.44416	1.17253e-05	0.000124235
ENSMUSG00000054280	Prr14l	1.53601	6.10405	3.04492e-06	4.15858e-05
ENSMUSG00000018395	Kif3a	1.53589	5.31484	8.63679e-09	3.11039e-07
ENSMUSG00000039738	Slx4	1.53501	5.53881	5.06184e-08	1.39314e-06
ENSMUSG00000039232	Stx11	1.53497	3.54667	1.82953e-05	0.00017913
ENSMUSG00000041245	Wnk3	1.53482	2.95963	0.0033253	0.0120401
ENSMUSG00000026193	Fn1	1.53387	12.2596	1.27875e-08	4.29667e-07
ENSMUSG00000017291	Taok1	1.53325	7.78494	0.000132556	0.000917661
ENSMUSG00000024079	Eif2ak2	1.5317	4.80721	1.50518e-06	2.29782e-05
ENSMUSG00000037979	Ccdc92	1.53084	1.62767	0.0149504	0.0405293
ENSMUSG00000031592	Pcm1	1.53069	7.44063	2.18952e-06	3.19143e-05
ENSMUSG00000051343	Rab11fip5	1.52943	3.52226	5.97098e-06	7.23194e-05
ENSMUSG00000047821	Trim16	1.52902	5.17206	2.3298e-05	0.000218425
ENSMUSG00000062991	Nrg1	1.5284	5.02923	4.95932e-07	9.17407e-06
ENSMUSG00000025880	Smad7	1.5282	6.30226	5.95187e-05	0.000477737
ENSMUSG00000031963	Bmper	1.52622	3.64456	0.0105409	0.0306296
ENSMUSG00000084162	Gm11251	1.52614	1.03357	0.00733559	0.0226473
ENSMUSG00000084941	Gm11944	1.52412	0.936885	0.0127342	0.0355681
ENSMUSG00000018906	P4ha2	1.52409	4.54217	2.6231e-07	5.40629e-06
ENSMUSG00000048280	Zfp738	1.52161	2.99651	0.000167993	0.00111346
ENSMUSG00000029510	Gpc2	1.52159	2.3192	0.000175138	0.00115068
ENSMUSG00000032009	Sesn3	1.51944	3.39443	0.00060052	0.00308836
ENSMUSG00000038780	Smurf1	1.51925	6.9391	4.04614e-06	5.16875e-05
ENSMUSG00000053411	Cbx7	1.5192	3.96916	1.68904e-05	0.000167924
ENSMUSG00000074582	Arfgef2	1.5186	6.76336	6.89601e-06	8.14114e-05
ENSMUSG00000082467	Gm6743	1.51819	2.51976	0.000684096	0.003422
ENSMUSG00000033420	Antxr1	1.51786	3.01955	0.000122802	0.000863379
ENSMUSG00000034312	Iqsec1	1.51752	6.17621	8.54268e-07	1.44958e-05
ENSMUSG00000075376	Rc3h2	1.51697	6.27464	4.89108e-05	0.000404653
ENSMUSG00000007880	Arid1a	1.51691	8.20275	2.29628e-06	3.31139e-05
ENSMUSG00000082791	Gm4875	1.51661	5.19041	2.73291e-05	0.000249537
ENSMUSG00000023845	Lnpep	1.51536	6.14231	0.000542351	0.00284981
ENSMUSG00000018076	Med13l	1.51523	6.51792	1.21998e-05	0.000128458
ENSMUSG00000055053	Nfic	1.51501	6.17986	2.55211e-05	0.00023573
ENSMUSG00000042500	Ago4	1.51468	0.957398	0.0178424	0.0465876
ENSMUSG00000022000	Zc3h13	1.51276	6.12912	9.0555e-08	2.22139e-06
ENSMUSG00000041161	Otud3	1.51162	2.81772	0.000234348	0.00146235
ENSMUSG00000037487	Ubr5	1.51127	8.13889	0.00015563	0.00104585
ENSMUSG00000048779	P2ry6	1.51076	1.68854	0.000635858	0.00322116
ENSMUSG00000034462	Pkd2	1.51042	5.53475	1.20247e-06	1.9361e-05
ENSMUSG00000006651	Aplp1	1.51014	1.82415	0.00361028	0.0128822
ENSMUSG00000038002	Cramp1l	1.50711	5.37774	1.22997e-06	1.97101e-05
ENSMUSG00000039908	Slc26a11	1.50612	2.1568	0.000167341	0.00111022
ENSMUSG00000024952	Rps6ka4	1.50563	3.7062	2.24175e-05	0.000212276
ENSMUSG00000035279	Ssc5d	1.50469	0.896093	0.00620487	0.0197974
ENSMUSG00000072501	Phf20l1	1.50457	5.16423	3.74616e-06	4.86354e-05
ENSMUSG00000021709	Erbb2ip	1.50227	7.09462	3.65078e-06	4.77635e-05
ENSMUSG00000037486	Asxl2	1.50183	5.83658	6.55387e-06	7.77791e-05
ENSMUSG00000070604	Vsig10l	1.50124	0.937806	0.00420717	0.0145108
ENSMUSG00000031529	Tnks	1.49891	7.44001	0.000565235	0.00294719
ENSMUSG00000026343	Gpr39	1.49807	2.68493	0.000425986	0.00233723
ENSMUSG00000041895	Wipi1	1.49703	5.23633	1.56882e-05	0.000157592
ENSMUSG00000079037	Prnp	1.49661	7.2761	4.31319e-08	1.21133e-06
ENSMUSG00000038855	Itpkb	1.49453	7.0346	2.91867e-05	0.000264359
ENSMUSG00000082674	Gm11914	1.49435	3.82093	9.47902e-05	0.000697963
ENSMUSG00000021819	Zswim8	1.49257	7.46198	9.39864e-09	3.35797e-07
ENSMUSG00000021338	Lrrc16a	1.49218	4.64896	1.20955e-07	2.82438e-06
ENSMUSG00000039801	2410089E03Rik	1.49165	4.82757	1.40773e-05	0.00014441
ENSMUSG00000033722	BC034090	1.49161	4.88936	3.7429e-07	7.19923e-06
ENSMUSG00000026436	Elk4	1.49159	5.4238	8.75075e-05	0.000651423
ENSMUSG00000036792	Mbd5	1.49099	4.57371	8.57971e-05	0.000641867
ENSMUSG00000032536	Trak1	1.49051	5.16616	8.64268e-07	1.46471e-05
ENSMUSG00000042515	Mum1l1	1.4884	7.30901	1.75307e-05	0.000172643
ENSMUSG00000052920	Prkg1	1.48778	3.22912	0.000768272	0.00374349
ENSMUSG00000086370	Ftx	1.48695	0.642976	0.0089455	0.0266515
ENSMUSG00000016239	Lonrf3	1.48683	2.57492	0.00622224	0.0198482
ENSMUSG00000023391	Dlx2	1.48669	1.09	0.00273086	0.0102519
ENSMUSG00000021972	Hmbox1	1.48302	5.64825	2.02897e-05	0.000195825
ENSMUSG00000026596	Abl2	1.48254	6.98738	0.000109737	0.000786216
ENSMUSG00000043535	Setx	1.48146	7.35088	6.41794e-05	0.000508675
ENSMUSG00000031965	Tbx20	1.47918	5.86818	0.00118764	0.00531105
ENSMUSG00000053580	Tanc2	1.4781	5.70395	2.40604e-05	0.000224227
ENSMUSG00000031955	Bcar1	1.47727	8.32075	2.77886e-06	3.85718e-05
ENSMUSG00000040003	Magi2	1.47643	-0.0254855	0.0182141	0.0473138
ENSMUSG00000046574	Prr12	1.47507	6.74161	6.38223e-08	1.68464e-06
ENSMUSG00000026447	Pik3c2b	1.47486	5.46067	3.74132e-05	0.000324128
ENSMUSG00000026620	Mark1	1.47475	2.09775	0.00257376	0.00977898
ENSMUSG00000020721	Helz	1.47398	7.26902	1.72739e-05	0.000170677
ENSMUSG00000041439	Mfsd6	1.47349	3.2976	0.00106492	0.00485363
ENSMUSG00000023951	Vegfa	1.47257	6.40499	4.14406e-06	5.27394e-05
ENSMUSG00000034574	Daam1	1.47233	6.77819	7.68209e-08	1.94436e-06
ENSMUSG00000046138	9930021J03Rik	1.47132	5.70958	7.11298e-06	8.3681e-05
ENSMUSG00000058881	Zfp516	1.46929	6.49051	1.04326e-06	1.71234e-05
ENSMUSG00000099178	Gm8669	1.46914	0.621578	0.0143538	0.0391705
ENSMUSG00000030782	Tgfb1i1	1.46914	6.43804	2.64503e-05	0.000242988
ENSMUSG00000051375	Pcdh1	1.46671	7.97453	1.38417e-05	0.000142424
ENSMUSG00000028289	Epha7	1.46656	2.78242	0.0107725	0.0311888
ENSMUSG00000075415	Fnbp1	1.46594	6.38589	1.40487e-09	6.69838e-08
ENSMUSG00000032041	Tirap	1.46475	5.89158	7.87363e-06	9.04299e-05
ENSMUSG00000041268	Dmxl2	1.46443	3.98384	0.000375373	0.00211751
ENSMUSG00000049502	Dtx3l	1.46436	3.8513	4.45868e-06	5.632e-05
ENSMUSG00000054580	Pla2r1	1.46427	1.42375	0.00430081	0.0147513
ENSMUSG00000041308	Sntb2	1.46414	4.48532	0.000181641	0.00118478
ENSMUSG00000039943	Plcb4	1.46399	3.7545	6.99611e-05	0.000541958
ENSMUSG00000041488	Stx3	1.46333	4.37004	5.76188e-06	7.02265e-05
ENSMUSG00000035517	Tdrd7	1.46324	4.46528	4.76339e-06	5.93932e-05
ENSMUSG00000058301	Upf1	1.46323	6.7555	1.19156e-08	4.054e-07
ENSMUSG00000011256	Adam19	1.46297	7.62822	1.05343e-08	3.70507e-07
ENSMUSG00000079260	Tmppe	1.46065	5.80697	8.18541e-05	0.00061577
ENSMUSG00000010175	Prox1	1.45946	2.72126	0.000918711	0.00431504
ENSMUSG00000040661	Rad54l2	1.45854	6.85247	4.83761e-05	0.000401385
ENSMUSG00000020331	Hcn2	1.45787	0.399183	0.0156903	0.0420635
ENSMUSG00000002249	Tead3	1.45727	1.56962	0.000897222	0.00424355
ENSMUSG00000033713	Foxn3	1.45708	5.10106	7.34098e-05	0.000562878
ENSMUSG00000024302	Dtna	1.45707	0.241042	0.0162596	0.0432812
ENSMUSG00000038152	5033430I15Rik	1.45368	0.85117	0.0103224	0.0301112
ENSMUSG00000055116	Arntl	1.45362	2.61115	0.00060182	0.00309387
ENSMUSG00000036368	Rmdn2	1.45217	2.19812	0.000882814	0.0041871
ENSMUSG00000034109	Golim4	1.45178	5.98671	4.11094e-06	5.23672e-05
ENSMUSG00000033039	Micall1	1.45139	6.14542	8.62582e-06	9.76607e-05
ENSMUSG00000040998	Npnt	1.45121	3.42461	0.000497943	0.00264937
ENSMUSG00000030207	8430419L09Rik	1.45025	2.91611	0.000321725	0.00188266
ENSMUSG00000025915	Sgk3	1.44878	1.70419	0.00829103	0.0249813
ENSMUSG00000049775	Tmsb4x	1.44864	9.62051	5.95358e-06	7.21732e-05
ENSMUSG00000046186	Cd109	1.44787	7.04061	1.84462e-05	0.000180217
ENSMUSG00000073755	5730409E04Rik	1.44757	2.83481	0.00014255	0.000971937
ENSMUSG00000045763	Basp1	1.44599	7.96256	5.27478e-08	1.43714e-06
ENSMUSG00000022946	Dopey2	1.4455	3.49878	0.000109346	0.000784243
ENSMUSG00000018849	Wwc1	1.44541	2.80196	0.000649949	0.00327782
ENSMUSG00000041390	Mdfic	1.4454	6.52804	3.59764e-05	0.0003147
ENSMUSG00000020841	Cpd	1.44491	8.10305	3.61409e-05	0.000315732
ENSMUSG00000038203	Hoxa13	1.44476	0.661226	0.0156584	0.0420028
ENSMUSG00000070056	Mfhas1	1.44449	5.19332	1.92359e-07	4.16092e-06
ENSMUSG00000018474	Chd3	1.44427	5.68428	1.8128e-05	0.00017762
ENSMUSG00000038538	Ubn2	1.44357	5.99667	0.000256937	0.00158145
ENSMUSG00000045095	Magi1	1.44225	5.3067	5.18582e-07	9.50219e-06
ENSMUSG00000031561	Tenm3	1.44201	4.02925	2.38318e-06	3.38991e-05
ENSMUSG00000030123	Plxnd1	1.44162	9.41494	3.46389e-05	0.000304996
ENSMUSG00000081316	Gm16205	1.44158	1.47706	0.00530158	0.0174711
ENSMUSG00000037902	Sirpa	1.43989	5.44662	7.2093e-08	1.84889e-06
ENSMUSG00000055204	Ankrd17	1.43918	8.32943	9.04362e-07	1.52503e-05
ENSMUSG00000033949	Trim36	1.43845	1.26138	0.00312933	0.0114412
ENSMUSG00000021763	BC067074	1.4381	1.69789	0.00169355	0.00703871
ENSMUSG00000000058	Cav2	1.43801	3.94981	4.663e-06	5.84646e-05
ENSMUSG00000060961	Slc4a4	1.43771	4.31909	2.59764e-05	0.000239121
ENSMUSG00000027215	Cd82	1.43716	3.651	2.11837e-05	0.000202576
ENSMUSG00000027803	Wwtr1	1.43653	7.81169	3.65634e-06	4.779e-05
ENSMUSG00000047193	Dync2h1	1.43552	3.6696	0.00155002	0.00653246
ENSMUSG00000014444	Piezo1	1.43513	8.71855	9.81767e-06	0.000107819
ENSMUSG00000060657	Marf1	1.43452	6.14971	1.36478e-06	2.134e-05
ENSMUSG00000034973	Dopey1	1.43351	4.38419	0.000452747	0.00246345
ENSMUSG00000042156	Dzip1	1.43338	3.71362	7.63439e-06	8.83566e-05
ENSMUSG00000029381	Shroom3	1.43174	4.33696	8.12377e-07	1.38894e-05
ENSMUSG00000074873	AI606181	1.4309	3.49264	1.79239e-05	0.000175875
ENSMUSG00000042834	Nrep	1.43058	5.85418	5.25379e-07	9.58781e-06
ENSMUSG00000046733	Gprc5a	1.43048	5.27754	0.000539646	0.00283781
ENSMUSG00000034586	Hid1	1.42999	2.17422	0.00624531	0.019917
ENSMUSG00000020846	Fam101b	1.42914	3.51809	0.000837867	0.00401045
ENSMUSG00000021244	Ylpm1	1.42914	6.80522	3.68446e-07	7.10702e-06
ENSMUSG00000061410	Zcchc14	1.42796	6.96633	3.08354e-05	0.000276335
ENSMUSG00000027230	Creb3l1	1.42675	5.94532	8.66827e-06	9.79774e-05
ENSMUSG00000039782	Cpeb2	1.42634	4.88383	0.000757767	0.0037032
ENSMUSG00000000631	Myo18a	1.42617	7.94471	2.76543e-07	5.64806e-06
ENSMUSG00000049470	Aff4	1.42329	8.52334	0.000153407	0.00103399
ENSMUSG00000031489	Adrb3	1.42265	3.07185	0.0113481	0.0325258
ENSMUSG00000031486	Gpr124	1.42196	9.06586	1.72774e-06	2.61693e-05
ENSMUSG00000038903	Ccdc68	1.42174	2.11778	0.00336183	0.0121491
ENSMUSG00000030172	Erc1	1.4217	6.63072	9.53587e-06	0.000105345
ENSMUSG00000035356	Nfkbiz	1.42166	4.01471	0.000312334	0.00184284
ENSMUSG00000028028	Alpk1	1.42094	1.71764	0.00139373	0.00603147
ENSMUSG00000064128	Cenpj	1.4198	4.60635	2.05437e-05	0.000197432
ENSMUSG00000039585	Myo9a	1.41781	6.14794	8.92911e-05	0.000662878
ENSMUSG00000029223	Uchl1	1.41776	2.66217	0.000410585	0.00227392
ENSMUSG00000045215	Asxl3	1.41772	2.56057	0.00751515	0.0230964
ENSMUSG00000032366	Tpm1	1.41736	9.96709	2.61069e-05	0.000240159
ENSMUSG00000068566	Myadm	1.41693	8.72235	3.31324e-06	4.43806e-05
ENSMUSG00000066571	4931406P16Rik	1.41631	7.63413	4.79748e-05	0.000398804
ENSMUSG00000030516	Tjp1	1.41482	8.52617	1.54385e-05	0.000155545
ENSMUSG00000032374	Plod2	1.41345	5.89299	1.75509e-05	0.000172716
ENSMUSG00000032440	Tgfbr2	1.41274	7.18348	1.92028e-07	4.1604e-06
ENSMUSG00000005267	Zfp287	1.41248	2.94027	0.000398955	0.00222315
ENSMUSG00000040729	AK129341	1.41238	2.55909	0.00431326	0.0147788
ENSMUSG00000035401	2210018M11Rik	1.41114	5.05577	1.43395e-06	2.21404e-05
ENSMUSG00000038481	Cdk19	1.41073	4.88346	1.5414e-05	0.000155414
ENSMUSG00000018774	Cd68	1.41025	1.98073	0.00246231	0.00944003
ENSMUSG00000050777	Tmem37	1.40925	2.94594	0.000309098	0.00182534
ENSMUSG00000030527	Crtc3	1.40775	5.10023	5.62831e-06	6.87222e-05
ENSMUSG00000042807	Hecw2	1.4072	6.42566	1.03033e-05	0.000111614
ENSMUSG00000029468	P2rx7	1.40708	2.76886	0.00285963	0.0106468
ENSMUSG00000029844	Hoxa1	1.40507	2.54966	0.0158439	0.0423913
ENSMUSG00000022558	Mroh1	1.40493	5.64405	1.12232e-07	2.65687e-06
ENSMUSG00000035373	Ccl7	1.40462	1.66306	0.0171282	0.0451847
ENSMUSG00000020668	Kif3c	1.40355	5.58748	5.54562e-08	1.50487e-06
ENSMUSG00000021665	Hexb	1.40286	4.59053	2.8289e-05	0.000257607
ENSMUSG00000038970	Lmtk2	1.40241	6.1865	5.46743e-06	6.70603e-05
ENSMUSG00000032702	Kank1	1.40152	4.18871	3.87274e-06	4.99911e-05
ENSMUSG00000028883	Sema3a	1.39994	3.8607	0.00033914	0.00195333
ENSMUSG00000093470	Gm20645	1.39973	1.97017	0.00113648	0.00512458
ENSMUSG00000029108	Pcdh7	1.39916	7.45149	0.000538836	0.00283493
ENSMUSG00000015501	Hivep2	1.39905	5.31552	9.15295e-06	0.000101924
ENSMUSG00000020122	Egfr	1.3983	5.09191	5.62477e-06	6.87222e-05
ENSMUSG00000036867	Smad6	1.39793	8.0112	0.000839651	0.00401573
ENSMUSG00000033943	Mga	1.39702	7.40412	3.91118e-05	0.000336904
ENSMUSG00000040613	Apobec1	1.397	0.572419	0.0160663	0.0428509
ENSMUSG00000073664	Nbeal1	1.39646	4.88805	0.000879136	0.00417258
ENSMUSG00000043987	Cep164	1.39632	4.80623	7.49764e-06	8.72212e-05
ENSMUSG00000038375	Trp53inp2	1.39599	6.34167	6.83183e-07	1.19522e-05
ENSMUSG00000072620	Slfn2	1.39552	3.98118	0.000141622	0.000967071
ENSMUSG00000041258	Zfp236	1.39495	5.02925	3.88141e-05	0.000334765
ENSMUSG00000059498	Fcgr3	1.39485	2.03638	0.00134654	0.00588619
ENSMUSG00000033788	Dysf	1.3936	7.21967	1.25573e-06	1.99746e-05
ENSMUSG00000041112	Elmo1	1.39268	4.69531	7.86438e-06	9.04003e-05
ENSMUSG00000054752	Fsd1l	1.39227	2.47719	0.002121	0.00836295
ENSMUSG00000048915	Efna5	1.39193	3.87331	1.30142e-05	0.000135654
ENSMUSG00000016128	Stard13	1.39128	4.07654	3.26576e-05	0.000291082
ENSMUSG00000026883	Dab2ip	1.39014	6.75549	6.48707e-06	7.71893e-05
ENSMUSG00000035093	Secisbp2l	1.38968	5.98343	1.00652e-05	0.000109907
ENSMUSG00000036002	Fam214b	1.38951	5.49812	1.00727e-05	0.000109907
ENSMUSG00000026479	Lamc2	1.38946	3.45315	0.000939829	0.00440049
ENSMUSG00000036473	Tbc1d24	1.38867	5.59702	0.00033724	0.00194729
ENSMUSG00000000325	Arvcf	1.38847	3.75604	0.00010514	0.000758497
ENSMUSG00000031093	Dock11	1.38842	6.03107	1.00046e-05	0.000109428
ENSMUSG00000052539	Magi3	1.38818	6.04069	3.19776e-07	6.40545e-06
ENSMUSG00000040511	Pvr	1.38815	5.55952	6.3086e-05	0.000501319
ENSMUSG00000022665	Ccdc80	1.38804	4.81472	1.2737e-06	2.01958e-05
ENSMUSG00000038025	Phf2	1.3871	5.43528	1.47767e-06	2.26539e-05
ENSMUSG00000057637	Prdm2	1.38662	6.41056	7.70391e-07	1.32384e-05
ENSMUSG00000032231	Anxa2	1.38588	7.97374	2.19252e-06	3.19236e-05
ENSMUSG00000026028	Trak2	1.38471	6.56558	4.22189e-06	5.35789e-05
ENSMUSG00000079259	Trim71	1.3827	8.47502	0.000129964	0.000904998
ENSMUSG00000029174	Tbc1d1	1.38244	6.42771	8.95261e-06	0.000100437
ENSMUSG00000020023	Tmcc3	1.38233	5.23845	2.55022e-05	0.000235717
ENSMUSG00000091243	Vgll3	1.38219	4.3656	0.00826315	0.0249146
ENSMUSG00000038456	Dennd2a	1.38073	6.05848	5.60178e-06	6.85838e-05
ENSMUSG00000033960	9430020K01Rik	1.37978	7.11693	4.73546e-06	5.91539e-05
ENSMUSG00000018648	Dusp14	1.37946	3.24312	0.00253216	0.00964502
ENSMUSG00000038664	Herc1	1.37333	7.15879	0.000299416	0.00178215
ENSMUSG00000016487	Ppfibp1	1.37297	7.43749	4.62787e-06	5.80779e-05
ENSMUSG00000026821	Ralgds	1.37087	4.70557	3.04866e-06	4.15858e-05
ENSMUSG00000039697	Ncoa7	1.37032	4.70003	1.10519e-05	0.000118708
ENSMUSG00000042772	Smg7	1.37021	6.71033	1.44217e-06	2.22167e-05
ENSMUSG00000039137	Whrn	1.36907	2.15731	0.00263559	0.00998002
ENSMUSG00000032198	Dock6	1.36732	6.61707	3.5396e-06	4.67152e-05
ENSMUSG00000024462	Gabbr1	1.36623	3.09494	0.000158088	0.00105869
ENSMUSG00000044288	Cnr1	1.36608	1.35449	0.0101116	0.0296089
ENSMUSG00000026031	Cflar	1.36589	6.44582	1.55489e-05	0.000156541
ENSMUSG00000019647	Sema6a	1.36577	5.59601	4.15388e-07	7.85582e-06
ENSMUSG00000033902	Mapkbp1	1.36501	3.8421	0.000172951	0.00114018
ENSMUSG00000032000	Birc3	1.365	4.5204	1.37406e-06	2.14357e-05
ENSMUSG00000028730	Wdr65	1.36476	1.18854	0.00213234	0.0083936
ENSMUSG00000029413	Naaa	1.36468	0.647851	0.0118996	0.0337734
ENSMUSG00000042734	Ttc9	1.36454	4.22275	0.000117341	0.000831023
ENSMUSG00000026623	Lpgat1	1.36371	7.11405	2.1151e-05	0.000202483
ENSMUSG00000024073	Birc6	1.36217	8.17328	0.000173659	0.00114262
ENSMUSG00000041936	Agrn	1.3609	6.89925	6.36499e-06	7.62054e-05
ENSMUSG00000005886	Ncoa2	1.35997	6.65731	3.34389e-05	0.000296139
ENSMUSG00000002602	Axl	1.35996	5.68588	9.04257e-05	0.000670199
ENSMUSG00000036103	Colec12	1.35932	6.26135	1.76138e-06	2.65896e-05
ENSMUSG00000028369	Svep1	1.3592	1.47854	0.0050883	0.016875
ENSMUSG00000024130	Abca3	1.35875	5.87153	3.93519e-06	5.06043e-05
ENSMUSG00000051149	Adnp	1.35874	1.40191	0.00481473	0.0161297
ENSMUSG00000015597	Zfp318	1.35839	5.71844	6.58211e-05	0.000517887
ENSMUSG00000017817	Jph2	1.35717	5.19936	2.54899e-05	0.000235717
ENSMUSG00000001052	Sec24b	1.35717	6.72352	9.72093e-07	1.61511e-05
ENSMUSG00000075028	Prdm11	1.35712	5.61589	0.000296288	0.00176741
ENSMUSG00000025195	Dnmbp	1.35687	4.91121	1.2568e-06	1.99746e-05
ENSMUSG00000020990	Cdkl1	1.35646	3.15758	0.000866547	0.0041215
ENSMUSG00000038366	Lasp1	1.35604	8.55113	4.60133e-05	0.000385084
ENSMUSG00000062127	Cttnbp2nl	1.35587	7.5375	2.33992e-05	0.000219121
ENSMUSG00000036565	Ttyh3	1.35506	7.59632	2.03869e-06	3.00718e-05
ENSMUSG00000059981	Taok2	1.35482	6.64346	3.21965e-07	6.42081e-06
ENSMUSG00000068959	Zfp619	1.35424	1.40654	0.00937807	0.0277813
ENSMUSG00000049739	Zfp646	1.35414	6.16473	4.95703e-07	9.17407e-06
ENSMUSG00000078515	Ddi2	1.35394	7.2669	4.32267e-05	0.00036675
ENSMUSG00000078716	Tmem8b	1.3538	2.47527	0.000827901	0.00397258
ENSMUSG00000007207	Stx1a	1.35288	0.916356	0.0136729	0.037677
ENSMUSG00000020905	Usp43	1.35138	3.53269	0.00247033	0.00945471
ENSMUSG00000028532	Cachd1	1.35091	5.50508	3.88554e-07	7.40032e-06
ENSMUSG00000034858	Fam214a	1.35072	3.74493	0.000145772	0.00099341
ENSMUSG00000085148	Mir22hg	1.34893	1.30915	0.00356207	0.0127569
ENSMUSG00000028246	Faxc	1.34864	3.71405	4.76573e-05	0.000397125
ENSMUSG00000032816	Igdcc4	1.34747	3.8306	4.88455e-05	0.000404653
ENSMUSG00000022146	Osmr	1.3472	1.38496	0.00520083	0.0171851
ENSMUSG00000060301	2610008E11Rik	1.34705	5.43335	2.4915e-06	3.51797e-05
ENSMUSG00000024298	Zfp871	1.34578	5.5882	0.00191661	0.00775406
ENSMUSG00000037815	Ctnna1	1.34457	9.30792	1.5997e-06	2.43387e-05
ENSMUSG00000030029	Lrig1	1.34399	1.66558	0.00563164	0.0183401
ENSMUSG00000024084	Qpct	1.34285	2.17669	0.00162104	0.00679794
ENSMUSG00000020227	Irak3	1.34089	0.85081	0.0193219	0.0496777
ENSMUSG00000025104	Hdgfrp3	1.34075	3.88342	1.85644e-05	0.000181157
ENSMUSG00000054051	Ercc6	1.33972	4.31879	2.24148e-05	0.000212276
ENSMUSG00000019790	Stxbp5	1.33967	5.49007	3.42769e-06	4.55936e-05
ENSMUSG00000089774	Slc5a3	1.33947	6.4608	0.000620096	0.00316323
ENSMUSG00000035011	Zbtb7a	1.33842	5.17106	9.5457e-06	0.000105345
ENSMUSG00000039899	Fgl2	1.33746	2.38289	0.00667456	0.0210138
ENSMUSG00000032238	Rora	1.33622	2.03341	0.0014289	0.00615029
ENSMUSG00000048388	Fam171b	1.33353	2.72737	0.00162816	0.00681932
ENSMUSG00000020070	Rufy2	1.33351	4.74511	7.24577e-05	0.000555968
ENSMUSG00000045482	Trrap	1.33333	7.50883	2.70572e-05	0.000247556
ENSMUSG00000022075	Rhobtb2	1.33285	3.42579	2.16683e-05	0.000206773
ENSMUSG00000035673	Sbno2	1.33262	6.37499	2.1345e-07	4.54455e-06
ENSMUSG00000070639	Lrrc8b	1.3305	6.68238	9.07613e-05	0.000672319
ENSMUSG00000027777	Schip1	1.33016	5.72409	4.39515e-06	5.56733e-05
ENSMUSG00000040339	Fam102b	1.33002	6.40719	2.98364e-05	0.000269163
ENSMUSG00000022178	Ajuba	1.32995	6.25639	0.00116888	0.00523754
ENSMUSG00000039967	Zfp292	1.3299	5.89569	2.2207e-05	0.000210959
ENSMUSG00000027996	Sfrp2	1.32889	2.19594	0.00785501	0.0239556
ENSMUSG00000031865	Dctn1	1.32645	7.37882	1.96254e-07	4.23839e-06
ENSMUSG00000023868	Pde10a	1.32571	2.1422	0.00435269	0.0148725
ENSMUSG00000029718	Pcolce	1.32567	5.24694	3.79919e-05	0.000328511
ENSMUSG00000035713	Usp35	1.32551	1.97188	0.00110361	0.00499632
ENSMUSG00000005442	Cic	1.32516	7.34995	1.03625e-06	1.7029e-05
ENSMUSG00000044813	Shb	1.32448	3.516	0.0012085	0.00539186
ENSMUSG00000022637	Cblb	1.32427	6.07974	5.20268e-05	0.000426708
ENSMUSG00000087370	Tmem170b	1.32407	5.65	0.000267214	0.00163135
ENSMUSG00000062519	Zfp398	1.32384	2.69792	0.00538903	0.0177204
ENSMUSG00000026923	Notch1	1.32329	8.03991	8.00272e-06	9.15442e-05
ENSMUSG00000026443	Lrrn2	1.32303	3.82421	0.00271149	0.0101933
ENSMUSG00000026836	Acvr1	1.32296	5.24967	3.67296e-06	4.79148e-05
ENSMUSG00000037606	Osbpl5	1.32244	5.01747	3.47412e-06	4.61206e-05
ENSMUSG00000034675	Dbn1	1.32228	7.55984	2.71395e-07	5.55969e-06
ENSMUSG00000030554	Synm	1.32175	1.77165	0.00585192	0.0189119
ENSMUSG00000091387	Gcnt4	1.32168	1.13463	0.0149951	0.0406341
ENSMUSG00000030852	Tacc2	1.32136	6.19457	6.54173e-06	7.77032e-05
ENSMUSG00000019951	Uhrf1bp1l	1.31897	5.61592	1.05228e-05	0.000113628
ENSMUSG00000038859	Baiap2l1	1.31816	2.6472	0.000447632	0.00244214
ENSMUSG00000023026	Dip2b	1.31815	6.48805	4.16238e-05	0.000355153
ENSMUSG00000071847	Apcdd1	1.31733	6.4161	0.00015876	0.00106266
ENSMUSG00000004044	Ptrf	1.31543	9.69372	5.11991e-07	9.43065e-06
ENSMUSG00000018381	Abi3	1.31476	6.34517	0.000317858	0.00186648
ENSMUSG00000007827	Ankrd26	1.31321	4.5844	0.000175599	0.00115314
ENSMUSG00000030096	Slc6a6	1.30991	8.99213	1.00018e-05	0.000109428
ENSMUSG00000028634	Hivep3	1.30952	1.73838	0.00321031	0.0116794
ENSMUSG00000024242	Map4k3	1.3095	5.66522	6.47437e-06	7.71726e-05
ENSMUSG00000002413	Braf	1.30852	5.93245	0.000137294	0.000942273
ENSMUSG00000038267	Slc22a23	1.30746	7.61583	0.00126109	0.0055798
ENSMUSG00000024769	Cdc42bpg	1.30745	3.68855	0.00171736	0.00711471
ENSMUSG00000066440	Zfyve26	1.30668	5.56694	1.66772e-05	0.000166048
ENSMUSG00000032212	Sltm	1.30412	6.00853	7.86629e-07	1.35003e-05
ENSMUSG00000042677	Zc3h12a	1.30357	2.92366	0.000218459	0.0013849
ENSMUSG00000070476	Fam217b	1.30161	3.39371	0.000810525	0.00390998
ENSMUSG00000029714	Gigyf1	1.30036	4.46076	1.56475e-05	0.000157417
ENSMUSG00000030201	Lrp6	1.30029	6.90683	0.000379278	0.00213724
ENSMUSG00000023087	Ccrn4l	1.30011	6.42413	4.10037e-05	0.000350968
ENSMUSG00000073557	Ppp1r12b	1.29957	1.96492	0.00868255	0.0259882
ENSMUSG00000060802	B2m	1.29853	8.66521	1.7906e-07	3.92338e-06
ENSMUSG00000052854	Nrk	1.29823	5.39946	0.00698319	0.0217879
ENSMUSG00000025907	Rb1cc1	1.29729	5.9713	3.2073e-07	6.41506e-06
ENSMUSG00000022802	Lmln	1.29717	3.53283	0.00592114	0.01909
ENSMUSG00000094410	Zbed6	1.297	6.85362	1.76295e-05	0.000173363
ENSMUSG00000026924	Sec16a	1.29658	7.38238	2.09712e-05	0.000201113
ENSMUSG00000056493	Foxk1	1.29625	6.50188	1.96858e-05	0.000190813
ENSMUSG00000048482	Bdnf	1.29575	0.977901	0.0136583	0.0376443
ENSMUSG00000010660	Plcd1	1.29561	2.68132	0.00111631	0.0050454
ENSMUSG00000054720	Lrrc8c	1.29431	7.80187	0.000323255	0.00188998
ENSMUSG00000035877	Zhx3	1.29409	3.86413	0.00026412	0.00161567
ENSMUSG00000034813	Grip1	1.29376	4.28524	0.000626114	0.0031873
ENSMUSG00000074918	5430417L22Rik	1.29359	3.96498	0.000282566	0.0017013
ENSMUSG00000035284	Vps13c	1.2935	5.29221	0.000714897	0.00354335
ENSMUSG00000025949	Pikfyve	1.29277	6.06823	9.09109e-06	0.000101486
ENSMUSG00000033228	Scaf11	1.29205	8.2296	4.68522e-06	5.86888e-05
ENSMUSG00000083116	Gm13410	1.29177	4.84037	0.000697565	0.00347254
ENSMUSG00000024002	Brd4	1.29149	7.76726	3.89567e-06	5.01916e-05
ENSMUSG00000001995	Sipa1l2	1.29012	7.11337	6.41112e-06	7.65852e-05
ENSMUSG00000003119	Cdk12	1.29006	6.81051	4.43424e-05	0.000373641
ENSMUSG00000054517	Trim65	1.2893	3.40434	0.000233865	0.00146136
ENSMUSG00000034761	Map4k5	1.28904	6.91173	8.82727e-05	0.000656398
ENSMUSG00000045877	4933415A04Rik	1.28874	1.35028	0.0126414	0.0353673
ENSMUSG00000098404	Gm8086	1.28813	5.94587	1.47121e-06	2.25869e-05
ENSMUSG00000004677	Myo9b	1.28752	7.0065	3.53378e-06	4.67152e-05
ENSMUSG00000039844	Rapgef1	1.2863	7.39389	2.51182e-05	0.000233282
ENSMUSG00000043415	Otud1	1.28607	4.11535	0.000103834	0.000751676
ENSMUSG00000089810	Gm16536	1.28607	2.3275	0.00402518	0.0139936
ENSMUSG00000030411	Nova2	1.285	5.34625	0.000993936	0.00459975
ENSMUSG00000029860	Zyx	1.28388	8.50706	7.56004e-06	8.77211e-05
ENSMUSG00000024383	Map3k2	1.28352	4.98228	0.000270284	0.001647
ENSMUSG00000006307	Kmt2b	1.28237	6.10048	6.14627e-06	7.42432e-05
ENSMUSG00000035274	Tpbg	1.2822	4.02281	0.00158022	0.00664732
ENSMUSG00000051335	Gfod1	1.282	6.72199	0.00120667	0.00538546
ENSMUSG00000043391	2510009E07Rik	1.28167	3.426	0.00226769	0.00882886
ENSMUSG00000004317	Clcn5	1.28046	7.2071	1.85101e-06	2.77262e-05
ENSMUSG00000028854	Slc9a1	1.27935	6.10688	6.68159e-07	1.17501e-05
ENSMUSG00000035248	Zcchc6	1.27855	6.13824	8.08041e-07	1.38327e-05
ENSMUSG00000043419	Chd3os	1.27839	0.395126	0.0177236	0.0463579
ENSMUSG00000022533	Atp13a3	1.27777	7.64366	0.00130873	0.00575162
ENSMUSG00000049791	Fzd4	1.27758	6.01939	0.000307243	0.0018161
ENSMUSG00000040712	Camta2	1.27625	4.75367	3.02978e-05	0.000272781
ENSMUSG00000024913	Lrp5	1.27575	7.42373	2.03764e-06	3.00718e-05
ENSMUSG00000027177	Hipk3	1.27571	7.87399	0.000392358	0.0021918
ENSMUSG00000036097	Fam178a	1.27544	6.93686	1.41822e-05	0.000145375
ENSMUSG00000000957	Mmp14	1.2754	5.95411	9.87162e-08	2.40417e-06
ENSMUSG00000032340	Neo1	1.27445	6.07721	1.01798e-06	1.67872e-05
ENSMUSG00000055013	Agap1	1.27344	5.6717	4.34803e-05	0.000368281
ENSMUSG00000061589	Dot1l	1.27329	6.68769	7.35427e-06	8.58959e-05
ENSMUSG00000057133	Chd6	1.27236	5.66186	2.22372e-05	0.000211012
ENSMUSG00000021143	Pacs2	1.27235	6.44784	8.34161e-06	9.48394e-05
ENSMUSG00000005417	Mprip	1.27218	8.48858	1.05412e-06	1.72181e-05
ENSMUSG00000020716	Nf1	1.27176	5.29011	9.57373e-05	0.000704512
ENSMUSG00000029086	Prom1	1.27158	2.41344	0.00488534	0.0163299
ENSMUSG00000039081	Zfp503	1.2715	4.19389	1.0815e-05	0.000116411
ENSMUSG00000005043	Sgsh	1.27094	4.67182	1.02902e-05	0.000111614
ENSMUSG00000032560	Dnajc13	1.27094	7.22713	1.0737e-05	0.000115664
ENSMUSG00000052713	Zfp608	1.27019	6.55252	1.27785e-05	0.000133824
ENSMUSG00000042605	Atxn2	1.26992	5.99982	9.57648e-07	1.59306e-05
ENSMUSG00000005124	Wisp1	1.26968	5.96065	0.000475774	0.00255269
ENSMUSG00000041180	Hectd2	1.26724	3.31975	0.000736847	0.00362428
ENSMUSG00000053641	Dennd4a	1.26697	4.77082	6.53352e-05	0.000515262
ENSMUSG00000039239	Tgfb2	1.26646	6.84759	9.91559e-06	0.000108718
ENSMUSG00000056531	Ccdc18	1.26565	2.69405	0.00134389	0.00587966
ENSMUSG00000015094	Npdc1	1.26493	4.71562	9.3824e-06	0.000104085
ENSMUSG00000025369	Smarcc2	1.26423	6.00216	1.70297e-07	3.76181e-06
ENSMUSG00000068614	Actc1	1.26292	3.25674	8.33336e-05	0.00062551
ENSMUSG00000031808	Slc27a1	1.26239	3.38683	0.00247191	0.00945806
ENSMUSG00000002105	Slc39a13	1.26188	4.85727	1.44977e-06	2.2287e-05
ENSMUSG00000057880	Abat	1.26143	2.91281	0.00148591	0.00632926
ENSMUSG00000022836	Mylk	1.2609	4.82367	3.15841e-05	0.000282297
ENSMUSG00000050947	Amigo1	1.26002	1.72702	0.00791583	0.0240926
ENSMUSG00000042423	Fbrs	1.25994	5.39504	1.05172e-06	1.71997e-05
ENSMUSG00000028248	Pnisr	1.25972	4.8412	8.97109e-06	0.000100478
ENSMUSG00000024639	Gnaq	1.25938	6.76552	7.42483e-05	0.00056706
ENSMUSG00000024044	Epb4.1l3	1.25889	4.78661	0.000157212	0.00105491
ENSMUSG00000050730	Arhgap42	1.25851	3.60352	8.42595e-05	0.00063106
ENSMUSG00000022964	Tmem50b	1.25751	4.25605	2.71642e-05	0.000248199
ENSMUSG00000023224	Serping1	1.25728	1.80334	0.00173676	0.00718309
ENSMUSG00000035629	1700021K19Rik	1.25723	6.23692	1.12488e-05	0.000120222
ENSMUSG00000000276	Dgke	1.25635	3.80227	0.00067663	0.00338841
ENSMUSG00000044730	9930104L06Rik	1.25605	3.07697	0.000974288	0.00452584
ENSMUSG00000037419	Endod1	1.25585	6.66306	0.000636889	0.00322397
ENSMUSG00000021690	Jmy	1.25517	6.13716	0.000352053	0.00201316
ENSMUSG00000034648	Lrrn1	1.25366	1.63658	0.00815705	0.0246605
ENSMUSG00000015882	Lcorl	1.25337	4.82898	0.000269608	0.00164375
ENSMUSG00000029338	Antxr2	1.25277	5.29552	5.33303e-06	6.55304e-05
ENSMUSG00000032187	Smarca4	1.25182	8.44319	1.23795e-06	1.98006e-05
ENSMUSG00000021360	Gcnt2	1.25159	5.23614	0.000225522	0.00142037
ENSMUSG00000022387	Brd1	1.25066	6.48662	7.51178e-06	8.73107e-05
ENSMUSG00000035311	Gnptab	1.24963	4.9657	7.38059e-05	0.000565089
ENSMUSG00000023991	Foxp4	1.24713	4.88667	1.56748e-05	0.000157574
ENSMUSG00000034903	Cobll1	1.24658	6.69516	0.000345967	0.00198359
ENSMUSG00000056763	Cspp1	1.24628	3.89051	5.05581e-05	0.000416428
ENSMUSG00000019943	Atp2b1	1.24582	7.69327	7.53311e-05	0.000573711
ENSMUSG00000040268	Plekha1	1.24552	6.27309	0.000170164	0.00112454
ENSMUSG00000031328	Flna	1.24527	10.6322	6.0315e-05	0.000482699
ENSMUSG00000020021	Fgd6	1.244	3.65975	0.000628343	0.00319384
ENSMUSG00000017057	Il13ra1	1.24384	3.81947	0.000194108	0.00125341
ENSMUSG00000017615	Tnfaip1	1.24369	8.06558	2.80978e-06	3.89429e-05
ENSMUSG00000037375	Hhat	1.24263	2.98046	0.000319402	0.0018723
ENSMUSG00000026083	Eif5b	1.24168	7.62186	4.62686e-07	8.60608e-06
ENSMUSG00000037210	Fam193a	1.24108	6.0696	1.25294e-06	1.99746e-05
ENSMUSG00000020777	Acox1	1.24002	7.75615	1.91034e-06	2.85203e-05
ENSMUSG00000020300	Cpeb4	1.23937	6.39567	0.00020251	0.00130208
ENSMUSG00000022906	Parp9	1.23838	3.72557	0.000183218	0.00119277
ENSMUSG00000054199	Gon4l	1.23792	5.41131	3.42097e-06	4.55572e-05
ENSMUSG00000027475	Kif3b	1.23775	5.60668	6.13761e-05	0.000489743
ENSMUSG00000032652	Crebl2	1.23687	2.4972	0.0031338	0.0114503
ENSMUSG00000039834	Zfp335	1.23677	4.37172	0.000165759	0.0011008
ENSMUSG00000034795	Ccdc122	1.23662	2.39594	0.00238071	0.00918701
ENSMUSG00000041633	Kctd12b	1.23611	4.84197	0.00125948	0.00557706
ENSMUSG00000029461	Fam168a	1.23496	6.07283	7.20331e-05	0.00055389
ENSMUSG00000001248	Gramd1a	1.23457	5.59007	6.92994e-07	1.21082e-05
ENSMUSG00000034154	Ino80	1.23424	4.67781	0.000216555	0.00137348
ENSMUSG00000051515	Fam181b	1.23422	2.05666	0.00243802	0.00936811
ENSMUSG00000024713	Pcsk5	1.23397	4.63548	0.00229091	0.00890133
ENSMUSG00000024036	Slc37a1	1.23369	2.46785	0.00721821	0.0223768
ENSMUSG00000023191	Leprel2	1.23272	3.94785	0.000100738	0.000733776
ENSMUSG00000038679	Trps1	1.23258	4.10913	0.00109176	0.00495095
ENSMUSG00000030016	Zfml	1.23254	6.47878	6.1936e-06	7.46817e-05
ENSMUSG00000020717	Pecam1	1.22927	9.66454	9.14512e-06	0.000101921
ENSMUSG00000026726	Cubn	1.22925	1.77962	0.00370686	0.0131434
ENSMUSG00000010051	Hyal1	1.22917	2.72039	0.00164534	0.00687854
ENSMUSG00000028082	Sh3d19	1.22901	6.65687	0.000114832	0.000816667
ENSMUSG00000079470	Utp14b	1.22873	5.24184	1.1283e-06	1.82974e-05
ENSMUSG00000033207	Mamdc2	1.22798	3.18679	0.00842766	0.0253485
ENSMUSG00000017631	Abr	1.22777	5.22218	1.68691e-05	0.000167835
ENSMUSG00000029484	Anxa3	1.22675	6.66041	5.44898e-05	0.000442619
ENSMUSG00000028270	Gbp2	1.22634	3.02596	0.00229462	0.00891066
ENSMUSG00000021719	Rgs7bp	1.2258	2.60608	0.0155412	0.0417794
ENSMUSG00000036098	Myrf	1.22451	4.30732	0.000833832	0.00399396
ENSMUSG00000071659	Hnrnpul2	1.22446	8.17875	5.60124e-06	6.85838e-05
ENSMUSG00000031732	Phlpp2	1.22426	4.47025	0.0011016	0.00499222
ENSMUSG00000032177	Pde4a	1.22315	5.0617	0.000119763	0.00084596
ENSMUSG00000043241	Upf2	1.22281	5.52747	3.64666e-05	0.000317962
ENSMUSG00000036057	Ptpn23	1.22233	6.98995	7.0578e-07	1.23157e-05
ENSMUSG00000026313	Hdac4	1.22156	4.73535	0.000100272	0.000731172
ENSMUSG00000035245	Eogt	1.22031	6.17992	0.000106538	0.000767045
ENSMUSG00000089682	Bcl2l2	1.2197	3.83968	0.000626412	0.00318762
ENSMUSG00000037235	Mxd4	1.21895	5.89978	0.000721106	0.00356889
ENSMUSG00000020589	Fam49a	1.21805	3.64362	0.00123425	0.00548868
ENSMUSG00000055228	Zfp935	1.218	1.19696	0.00810012	0.0245213
ENSMUSG00000038507	Parp12	1.21736	2.38181	0.00106335	0.0048481
ENSMUSG00000030587	2200002D01Rik	1.21697	2.23608	0.00274244	0.0102887
ENSMUSG00000045658	Pid1	1.21686	2.36966	0.0123495	0.0347589
ENSMUSG00000035623	Rsf1	1.2166	6.00526	1.38656e-05	0.000142562
ENSMUSG00000031145	Prickle3	1.21593	2.9727	0.000877042	0.00416557
ENSMUSG00000050310	Rictor	1.21549	5.34039	9.58586e-05	0.000704681
ENSMUSG00000025584	Pde8a	1.21383	1.58254	0.0100117	0.029363
ENSMUSG00000025261	Huwe1	1.2138	8.67468	0.000161525	0.00107638
ENSMUSG00000022812	Gsk3b	1.21331	8.03919	0.000196722	0.00126969
ENSMUSG00000098506	Gm18048	1.21298	4.41552	3.14474e-05	0.000281261
ENSMUSG00000029403	Cdkl2	1.21295	1.49016	0.00931146	0.0276021
ENSMUSG00000008348	Ubc	1.21277	6.05705	6.61472e-07	1.16627e-05
ENSMUSG00000036206	Sh3bp4	1.20953	6.69441	6.65034e-05	0.000522042
ENSMUSG00000006740	Kif5b	1.20868	7.53994	0.000325031	0.00189664
ENSMUSG00000042308	Setd1a	1.2086	4.91886	0.000148192	0.00100685
ENSMUSG00000037386	Rims2	1.20852	2.53892	0.0046357	0.0156422
ENSMUSG00000022701	2610015P09Rik	1.20848	3.36321	0.00100618	0.00465163
ENSMUSG00000033386	Frrs1	1.20816	5.85308	0.00103335	0.00473567
ENSMUSG00000004798	Ulk2	1.20781	5.85228	0.00011258	0.000802337
ENSMUSG00000057329	Bcl2	1.20684	3.8486	0.00151847	0.00644364
ENSMUSG00000028073	Pear1	1.20681	6.35388	4.04517e-05	0.000346681
ENSMUSG00000022515	Anks3	1.20644	2.35164	0.00852129	0.0255848
ENSMUSG00000040548	Tex2	1.20611	5.71328	2.8324e-06	3.91742e-05
ENSMUSG00000046111	5830418K08Rik	1.20585	5.41442	0.000139121	0.000953362
ENSMUSG00000004633	Chn2	1.2056	2.20228	0.0188013	0.0485949
ENSMUSG00000021770	Samd8	1.20461	6.40451	0.00029644	0.00176754
ENSMUSG00000023905	Tnfrsf12a	1.20446	4.45779	0.0158947	0.0425019
ENSMUSG00000026754	Golga1	1.2042	3.65712	0.000566044	0.00294914
ENSMUSG00000021939	Ctsb	1.20413	7.70421	6.13887e-06	7.42201e-05
ENSMUSG00000022893	Adamts1	1.20368	6.27204	2.52411e-05	0.000234263
ENSMUSG00000075595	Zfp652	1.20326	7.05427	0.000944884	0.00441713
ENSMUSG00000050064	Zfp697	1.20173	4.24503	0.00471964	0.0158779
ENSMUSG00000031665	Sall1	1.20067	5.03942	0.00269759	0.0101495
ENSMUSG00000054074	Skida1	1.19895	1.74492	0.00979752	0.028809
ENSMUSG00000027233	Patl2	1.19771	1.78496	0.0102992	0.0300629
ENSMUSG00000039704	Lmbrd2	1.19697	4.87506	0.0018115	0.00740848
ENSMUSG00000039741	Bahcc1	1.1965	7.2382	0.000186681	0.00121123
ENSMUSG00000041297	Cdk13	1.19509	6.71447	1.84192e-05	0.000180089
ENSMUSG00000045932	Ifit2	1.19497	2.87271	0.00394946	0.0137862
ENSMUSG00000036782	Klhl13	1.1941	5.81551	1.01355e-05	0.000110503
ENSMUSG00000020776	Fbf1	1.19398	5.71588	7.3236e-06	8.5638e-05
ENSMUSG00000037416	Dmxl1	1.1932	6.46641	0.00092299	0.00433171
ENSMUSG00000022816	Fstl1	1.1931	9.17524	1.00224e-05	0.000109535
ENSMUSG00000032300	1700017B05Rik	1.19149	7.71991	7.1494e-05	0.000550683
ENSMUSG00000034471	Caskin2	1.19097	6.2591	1.97942e-05	0.000191589
ENSMUSG00000026305	Lrrfip1	1.18928	7.2718	9.38538e-06	0.000104085
ENSMUSG00000021306	Gpr137b	1.18877	3.32596	0.00107032	0.00487658
ENSMUSG00000064254	Ethe1	1.18848	3.02739	0.0028031	0.0104766
ENSMUSG00000046761	Fam83h	1.18799	4.05475	0.000810816	0.00390999
ENSMUSG00000028184	Lphn2	1.18782	7.7895	6.06033e-05	0.000484147
ENSMUSG00000042272	Sestd1	1.18752	4.7962	6.84755e-05	0.000532583
ENSMUSG00000017774	Myo1c	1.18727	8.8401	7.14542e-05	0.000550683
ENSMUSG00000052676	Zmat1	1.18695	2.05994	0.0165906	0.0440066
ENSMUSG00000041133	Smc1a	1.18692	7.70511	4.76794e-06	5.93953e-05
ENSMUSG00000041961	Znrf3	1.18661	4.21765	0.000668467	0.00335167
ENSMUSG00000020715	Ern1	1.18506	4.18619	0.00193865	0.00782102
ENSMUSG00000029191	Rfc1	1.18462	6.39379	1.6651e-05	0.000166032
ENSMUSG00000031996	Aplp2	1.18391	8.61432	1.42091e-06	2.19893e-05
ENSMUSG00000060862	Zbtb40	1.18372	4.39312	6.96875e-05	0.000540148
ENSMUSG00000025207	Sema4g	1.18366	1.97225	0.00883658	0.026385
ENSMUSG00000057522	Spop	1.183	6.81177	2.71823e-06	3.78549e-05
ENSMUSG00000031451	Gas6	1.18223	8.65609	0.000461206	0.00250008
ENSMUSG00000031273	Col4a6	1.18168	3.64115	0.00131622	0.00577542
ENSMUSG00000089670	Gm16581	1.18074	3.76414	0.000288043	0.0017266
ENSMUSG00000048911	Rnf24	1.18024	3.54179	0.000632818	0.00320936
ENSMUSG00000032076	Cadm1	1.1798	4.72514	0.000774717	0.00376947
ENSMUSG00000039461	Tcta	1.17914	2.7752	0.00190967	0.00773488
ENSMUSG00000074994	Qser1	1.17893	7.16435	0.000415652	0.00229728
ENSMUSG00000020431	Adcy1	1.17833	1.42006	0.016101	0.042918
ENSMUSG00000038095	Sbno1	1.17788	6.75189	3.07988e-05	0.00027619
ENSMUSG00000039031	Arhgap18	1.17524	5.77499	3.17921e-05	0.000283969
ENSMUSG00000042997	Nhlrc3	1.17469	5.87887	3.18804e-06	4.29972e-05
ENSMUSG00000038763	Alpk3	1.17429	3.40164	0.000461446	0.00250038
ENSMUSG00000004665	Cnn2	1.17398	9.18708	0.000135786	0.000933816
ENSMUSG00000042323	Pbrm1	1.17344	7.88073	0.000181818	0.00118485
ENSMUSG00000025959	Klf7	1.17265	5.80998	9.81669e-05	0.000720085
ENSMUSG00000063663	Brwd3	1.17256	6.60196	0.0042356	0.0145865
ENSMUSG00000049504	Proser1	1.17173	6.07704	1.50563e-05	0.000152603
ENSMUSG00000041445	Mmrn2	1.17102	7.39681	1.1083e-05	0.000118708
ENSMUSG00000054792	Klhl18	1.16917	4.84906	6.81469e-05	0.000531248
ENSMUSG00000024241	Sos1	1.16745	6.4375	0.000230346	0.00144345
ENSMUSG00000079662	Ntn3	1.16713	5.22296	0.0153349	0.0413617
ENSMUSG00000022105	Rb1	1.16709	4.38169	0.000743566	0.00365265
ENSMUSG00000034525	BC018507	1.16667	6.89341	4.40651e-05	0.00037223
ENSMUSG00000034158	Lrrc58	1.1658	8.42642	0.00204451	0.00814976
ENSMUSG00000019873	Reep3	1.16526	6.80646	5.44371e-05	0.000442457
ENSMUSG00000037608	Bclaf1	1.16506	8.0606	5.12009e-05	0.00042121
ENSMUSG00000029406	Pitpnm2	1.16504	7.12961	0.000148759	0.00100919
ENSMUSG00000034292	Traf3ip1	1.16427	2.8443	0.00246759	0.00944955
ENSMUSG00000020821	Kif1c	1.16402	7.1824	7.43009e-05	0.000567141
ENSMUSG00000029576	Radil	1.16319	3.65367	0.0018318	0.00746669
ENSMUSG00000031245	Hmgn5	1.1624	5.568	7.48416e-05	0.000570625
ENSMUSG00000006445	Epha2	1.16213	5.45008	0.014516	0.0395461
ENSMUSG00000039005	Tlr4	1.16115	5.58031	0.000116166	0.000824854
ENSMUSG00000062960	Kdr	1.15891	9.81607	4.23879e-05	0.000360537
ENSMUSG00000039298	Cdk5rap2	1.15609	5.66323	3.89549e-05	0.000335766
ENSMUSG00000066043	Phactr4	1.15535	6.14042	0.000426851	0.00234102
ENSMUSG00000036391	Sec24a	1.15412	6.27567	0.000743999	0.00365282
ENSMUSG00000064302	Clasp1	1.15372	6.89131	3.91535e-05	0.000337049
ENSMUSG00000024805	Pcgf5	1.15266	6.08302	0.000125323	0.000876549
ENSMUSG00000036333	Kidins220	1.15149	7.11009	1.15156e-05	0.000122782
ENSMUSG00000036617	Etl4	1.1513	7.22422	9.8017e-05	0.000719376
ENSMUSG00000038371	Sbf2	1.15076	6.70058	0.000141905	0.00096803
ENSMUSG00000034297	Med13	1.15066	7.24964	0.000894172	0.00423208
ENSMUSG00000037395	Rcor3	1.14981	3.97166	0.000263177	0.00161179
ENSMUSG00000055799	Tcf7l1	1.14976	5.23784	6.31325e-05	0.000501394
ENSMUSG00000020564	Atxn7l1	1.14946	3.9686	0.000358681	0.00204501
ENSMUSG00000029364	Wsb2	1.14842	6.37262	1.47371e-05	0.000150042
ENSMUSG00000023050	Map3k12	1.14837	4.36422	0.000212806	0.00135625
ENSMUSG00000023009	Nckap5l	1.14812	6.46078	4.47358e-05	0.000376019
ENSMUSG00000024393	Prrc2a	1.14696	8.92327	1.26138e-05	0.000132406
ENSMUSG00000026339	Ccdc93	1.14686	5.85758	5.97562e-05	0.00047936
ENSMUSG00000038774	Ascc3	1.14666	6.70155	0.000138496	0.000949558
ENSMUSG00000035696	Rnf38	1.14652	6.2768	0.000135052	0.000929708
ENSMUSG00000022186	Oxct1	1.14592	6.47989	9.08597e-06	0.000101486
ENSMUSG00000042050	Wdr60	1.14548	3.16016	0.0017499	0.00722419
ENSMUSG00000018160	Med1	1.14533	6.94423	0.000338853	0.00195333
ENSMUSG00000037112	Sik2	1.14462	4.70631	0.000541646	0.00284721
ENSMUSG00000060166	Zdhhc8	1.14436	5.93139	5.4395e-05	0.00044238
ENSMUSG00000029647	Pan3	1.14375	5.54713	6.50464e-05	0.000513882
ENSMUSG00000030064	Frmd4b	1.14275	6.69182	0.00110252	0.00499474
ENSMUSG00000002052	Supt6	1.14206	7.79897	1.05788e-05	0.000114141
ENSMUSG00000042408	Zmym6	1.14176	3.94884	0.000428315	0.00234715
ENSMUSG00000027763	Mbnl1	1.14124	6.60343	0.000445097	0.00243124
ENSMUSG00000035878	Hykk	1.13994	3.97985	0.000261928	0.00160542
ENSMUSG00000046269	Usp27x	1.13936	3.77262	0.00192189	0.00776554
ENSMUSG00000045659	Plekha7	1.13755	4.10561	0.000722366	0.00357346
ENSMUSG00000009687	Fxyd5	1.13722	4.25066	0.000592966	0.00305997
ENSMUSG00000032410	Xrn1	1.13673	6.17298	0.000702307	0.00349117
ENSMUSG00000083834	Gm12577	1.13573	2.94081	0.00175536	0.00724314
ENSMUSG00000038181	Chpf2	1.13563	5.84156	0.000215562	0.00136801
ENSMUSG00000028497	Ptplad2	1.13512	4.31278	5.81539e-05	0.000469566
ENSMUSG00000068663	Clec16a	1.13471	5.2587	0.000141033	0.000963536
ENSMUSG00000048701	Ccdc6	1.13396	6.97513	0.000389745	0.00218351
ENSMUSG00000042599	Kdm7a	1.13317	4.40724	0.00177052	0.00728711
ENSMUSG00000031393	Mecp2	1.13282	5.75295	0.000608725	0.00311989
ENSMUSG00000026672	Optn	1.13252	4.67925	0.000131055	0.000909593
ENSMUSG00000044456	Rin3	1.13237	6.74503	5.76783e-06	7.02357e-05
ENSMUSG00000019970	Sgk1	1.13219	7.41577	0.000399195	0.00222357
ENSMUSG00000035247	Hectd1	1.13146	8.14086	0.000717434	0.00355332
ENSMUSG00000025931	Paqr8	1.13008	2.84745	0.00550708	0.0180298
ENSMUSG00000034707	Gns	1.13007	7.69664	5.92315e-06	7.18686e-05
ENSMUSG00000022801	Lrch3	1.12986	6.14657	6.4895e-05	0.000512985
ENSMUSG00000036667	Fam115a	1.1297	6.66959	1.49428e-05	0.000151679
ENSMUSG00000024163	Mapk8ip3	1.12958	5.68326	1.29092e-05	0.00013488
ENSMUSG00000029634	Rnf6	1.12885	5.35361	7.13795e-05	0.000550427
ENSMUSG00000036402	Gng12	1.12855	7.90357	0.0001139	0.00081089
ENSMUSG00000022139	Mbnl2	1.12783	6.98537	6.93877e-05	0.00053835
ENSMUSG00000002409	Dyrk1b	1.12762	3.54488	0.00138753	0.00601424
ENSMUSG00000002107	Celf2	1.12759	4.39724	0.000620219	0.00316323
ENSMUSG00000033799	Fam208b	1.12628	6.13784	0.00113178	0.00510678
ENSMUSG00000068735	Trp53i11	1.12605	3.28786	0.0106934	0.030993
ENSMUSG00000027660	Skil	1.12486	7.10511	0.00368207	0.0130829
ENSMUSG00000034551	Hdx	1.12353	4.16175	0.00268469	0.0101094
ENSMUSG00000040054	Baz2a	1.12328	7.39998	0.000214457	0.00136368
ENSMUSG00000090115	Usp49	1.12306	3.18428	0.00466897	0.0157427
ENSMUSG00000048763	Hoxb3	1.12186	3.65624	0.00108975	0.00494347
ENSMUSG00000021275	Tecpr2	1.12113	4.1638	0.0010345	0.00473567
ENSMUSG00000034621	Gpatch8	1.12082	6.45292	3.1822e-05	0.000284049
ENSMUSG00000029708	Gcc1	1.11997	4.82136	8.18268e-05	0.00061577
ENSMUSG00000056537	Rlim	1.11976	8.40303	0.000336871	0.00194606
ENSMUSG00000053208	Kat2b-ps	1.11967	2.26598	0.0192959	0.0496365
ENSMUSG00000023809	Rps6ka2	1.11853	5.59252	0.00016769	0.001112
ENSMUSG00000017485	Top2b	1.11849	7.74863	0.000233064	0.00145703
ENSMUSG00000026576	Atp1b1	1.11725	3.26257	0.0106248	0.0308271
ENSMUSG00000018199	Trove2	1.11617	6.8842	0.00136942	0.00595099
ENSMUSG00000085433	Gm16001	1.11594	1.94002	0.015421	0.041539
ENSMUSG00000033565	Rbfox2	1.11543	7.52949	0.000268182	0.00163579
ENSMUSG00000026116	Tmem131	1.11511	7.60253	6.89839e-05	0.000535614
ENSMUSG00000036246	Gmip	1.11396	2.83657	0.00286139	0.0106504
ENSMUSG00000061175	Fnip2	1.11299	6.62285	0.00129451	0.00569862
ENSMUSG00000032724	Abtb2	1.11229	2.53951	0.00501562	0.0166777
ENSMUSG00000034902	Pip5k1c	1.11113	7.79014	7.17588e-06	8.42016e-05
ENSMUSG00000092060	Bend4	1.11098	7.91135	0.0016824	0.00700318
ENSMUSG00000025812	Pard3	1.11089	6.82869	5.78503e-05	0.00046812
ENSMUSG00000082051	Gm16072	1.11056	3.19713	0.00785664	0.0239556
ENSMUSG00000028926	Cdk14	1.11026	4.88294	0.00190276	0.00770952
ENSMUSG00000006800	Sulf2	1.1095	6.76852	0.00292175	0.0108185
ENSMUSG00000040860	Crocc	1.10945	3.09997	0.0109976	0.0317727
ENSMUSG00000022788	Fgd4	1.10898	2.51628	0.00650803	0.02059
ENSMUSG00000033253	Szt2	1.10885	4.16887	0.00167631	0.00698427
ENSMUSG00000062232	Rapgef2	1.10824	5.65451	0.0001592	0.00106508
ENSMUSG00000041415	Dicer1	1.10789	7.45166	0.00105899	0.0048331
ENSMUSG00000025764	Jade1	1.10786	6.55152	0.000359488	0.00204703
ENSMUSG00000021066	Atl1	1.10779	3.20091	0.0010225	0.00470783
ENSMUSG00000054823	Whsc1l1	1.10678	6.75401	0.00022663	0.00142536
ENSMUSG00000009035	Tmem184b	1.10628	7.65442	0.000115072	0.000817947
ENSMUSG00000027712	Anxa5	1.10597	7.53761	0.000171627	0.001132
ENSMUSG00000035770	Dync1li2	1.10591	6.53361	8.04898e-05	0.000607194
ENSMUSG00000026102	Inpp1	1.10584	4.70902	0.000427067	0.00234126
ENSMUSG00000042524	Sun2	1.10544	5.57063	1.24815e-05	0.000131119
ENSMUSG00000041685	Fcho2	1.10502	5.86262	0.00022798	0.00143185
ENSMUSG00000024104	Fam21	1.10434	6.90678	2.0027e-05	0.000193566
ENSMUSG00000038024	Dennd4c	1.10429	5.23875	0.0006171	0.00315327
ENSMUSG00000022983	Scaf4	1.10214	6.19406	2.71086e-05	0.000247858
ENSMUSG00000068923	Syt11	1.10187	3.00673	0.00136605	0.00594581
ENSMUSG00000048120	Entpd1	1.10163	4.10088	0.00194787	0.00783707
ENSMUSG00000025409	Mbd6	1.10093	5.65936	4.98276e-05	0.000411663
ENSMUSG00000029009	Mthfr	1.10059	4.5985	0.000582211	0.00301814
ENSMUSG00000046962	Zbtb21	1.10007	5.14721	1.35767e-05	0.000140124
ENSMUSG00000030126	Tmcc1	1.10001	6.13077	4.79766e-05	0.000398804
ENSMUSG00000024795	Kif20b	1.099	6.66647	5.15082e-05	0.000422967
ENSMUSG00000038844	Kif16b	1.09803	5.02997	0.000103316	0.000749498
ENSMUSG00000043323	Fbrsl1	1.09794	3.45237	0.00167325	0.00697581
ENSMUSG00000027293	Ehd4	1.09744	7.99948	2.04651e-05	0.000196956
ENSMUSG00000000278	Scpep1	1.09592	5.40276	0.000100111	0.000730388
ENSMUSG00000039205	Ciz1	1.09565	5.52563	1.87677e-05	0.000182877
ENSMUSG00000022639	5330426P16Rik	1.09539	2.83742	0.0159627	0.0426428
ENSMUSG00000048271	Rbm33	1.09483	6.10836	0.000131427	0.000911707
ENSMUSG00000036334	Igsf10	1.09452	4.79749	3.32764e-05	0.000295086
ENSMUSG00000066621	Tecpr1	1.09426	6.1376	1.44365e-05	0.000147424
ENSMUSG00000042390	Gatad2b	1.09419	5.03009	0.00068007	0.0034036
ENSMUSG00000070565	Rasal2	1.09371	5.89784	0.00618813	0.0197579
ENSMUSG00000026773	Pfkfb3	1.09369	5.05166	9.33648e-05	0.000690094
ENSMUSG00000048600	Gm5763	1.09212	3.84208	0.000556289	0.00291175
ENSMUSG00000001507	Itga3	1.09206	7.67932	0.000130059	0.000904998
ENSMUSG00000028613	Lrp8	1.09123	6.17111	9.93174e-06	0.000108807
ENSMUSG00000033955	Tnks1bp1	1.09104	6.30722	9.84673e-06	0.000108051
ENSMUSG00000063952	Brpf3	1.09053	5.20566	0.000509893	0.00270233
ENSMUSG00000025921	Rdh10	1.09003	4.83068	0.000178747	0.00117041
ENSMUSG00000034910	Pygo1	1.08989	2.84628	0.00339682	0.0122461
ENSMUSG00000020100	Slc29a3	1.08916	4.7965	4.43363e-05	0.000373641
ENSMUSG00000033066	Gas7	1.08884	6.79936	0.000383053	0.00215404
ENSMUSG00000033033	Calhm2	1.08872	2.46577	0.00630817	0.0200561
ENSMUSG00000021256	Vash1	1.08848	4.94807	0.000596023	0.00307457
ENSMUSG00000026667	Uhmk1	1.0876	6.80019	0.00395027	0.0137862
ENSMUSG00000026721	Rabgap1l	1.08739	4.30831	0.00116743	0.00523277
ENSMUSG00000005621	Zfp592	1.0869	6.39365	0.000190066	0.00123084
ENSMUSG00000035164	Zc3h12c	1.0869	4.74162	0.00504639	0.0167524
ENSMUSG00000041890	Git2	1.08629	6.59451	1.30234e-05	0.000135654
ENSMUSG00000012114	Med15	1.08625	6.22478	1.28803e-05	0.000134785
ENSMUSG00000008090	Fgfrl1	1.08444	4.03936	0.000170863	0.00112757
ENSMUSG00000021488	Nsd1	1.08375	7.86425	0.000891852	0.00422258
ENSMUSG00000032194	Kank2	1.08339	6.83213	2.68522e-05	0.000246179
ENSMUSG00000052698	Tln2	1.08304	3.39938	0.00181617	0.00741861
ENSMUSG00000038623	Tm6sf1	1.0824	4.33607	0.00102355	0.0047107
ENSMUSG00000022390	Zc3h7b	1.08126	7.58249	5.68916e-05	0.000461023
ENSMUSG00000039224	D1Pas1	1.08126	4.26771	0.00223805	0.00873355
ENSMUSG00000071669	Snx29	1.08028	3.37007	0.00250395	0.00955097
ENSMUSG00000026360	Rgs2	1.08027	5.88138	0.00209275	0.00826976
ENSMUSG00000054690	Emcn	1.07982	4.27953	0.00096091	0.00447291
ENSMUSG00000022475	Hdac7	1.07944	6.9725	0.000135952	0.000934484
ENSMUSG00000018340	Anxa6	1.07917	7.42606	0.000140999	0.000963536
ENSMUSG00000074221	Zfp568	1.07851	7.98233	0.00351552	0.0126036
ENSMUSG00000047248	C2cd3	1.07752	5.57901	0.000292051	0.00174414
ENSMUSG00000042046	Dstyk	1.07555	4.93027	0.00276834	0.0103638
ENSMUSG00000000374	Trappc10	1.07549	4.99904	0.000364735	0.00206994
ENSMUSG00000101372	RP23-12H12.1	1.0754	5.34415	0.000388583	0.00218151
ENSMUSG00000005611	Mrvi1	1.07539	4.73508	0.000281749	0.00169956
ENSMUSG00000083554	Gm6645	1.07494	4.22482	0.014192	0.0387994
ENSMUSG00000034845	Plvap	1.07271	8.50134	0.00181338	0.00741169
ENSMUSG00000027200	Sema6d	1.07218	5.33427	0.00307248	0.0112872
ENSMUSG00000045098	Suv420h1	1.0721	5.52101	0.00039182	0.0021897
ENSMUSG00000036989	Trim3	1.07202	5.25862	5.82178e-05	0.000469801
ENSMUSG00000047139	Cd24a	1.07188	8.82529	0.000351185	0.00200989
ENSMUSG00000022994	Adcy6	1.07174	6.07212	0.000302062	0.00179396
ENSMUSG00000023947	Nfkbie	1.07163	4.19479	0.000717205	0.00355332
ENSMUSG00000022914	Brwd1	1.07153	6.19632	0.000556666	0.00291175
ENSMUSG00000004508	Gab2	1.07123	6.33133	6.61335e-05	0.00051944
ENSMUSG00000020964	Sel1l	1.07079	7.46642	7.22324e-05	0.000554792
ENSMUSG00000059713	Rcan3	1.06975	4.84072	0.00165329	0.00690537
ENSMUSG00000037750	Fam222b	1.06962	6.60387	0.00022425	0.00141516
ENSMUSG00000042496	Prdm10	1.06918	3.38861	0.00785531	0.0239556
ENSMUSG00000041702	Btbd7	1.06878	5.92552	0.00339239	0.0122382
ENSMUSG00000063146	Clip2	1.06839	5.68058	6.27934e-05	0.000499451
ENSMUSG00000038733	Wdr26	1.06807	7.85686	0.00115703	0.00519621
ENSMUSG00000028282	Casp8ap2	1.06572	6.231	0.000419754	0.0023124
ENSMUSG00000056429	Tgoln1	1.06568	7.32495	7.76e-05	0.000588673
ENSMUSG00000034868	Myl12b	1.06513	6.8734	1.22603e-05	0.000128946
ENSMUSG00000026918	Brd3	1.06434	6.84769	0.000133433	0.000921892
ENSMUSG00000035299	Mid1	1.06349	2.59948	0.0121384	0.0343359
ENSMUSG00000072944	Nup62cl	1.06235	5.37554	0.00118148	0.00528869
ENSMUSG00000046541	Zfp526	1.06186	3.37073	0.00586137	0.0189289
ENSMUSG00000038594	Cep85l	1.06158	3.62617	0.0114573	0.032779
ENSMUSG00000061666	Gdpd1	1.06151	3.25793	0.00152947	0.00647405
ENSMUSG00000025809	Itgb1	1.0606	10.5425	8.2591e-05	0.00062028
ENSMUSG00000014353	Tmem87b	1.06047	4.25444	0.000971549	0.00451467
ENSMUSG00000026425	Srgap2	1.05994	7.19574	0.000462548	0.00250334
ENSMUSG00000042523	Dnal1	1.05754	4.46929	0.000470185	0.00253051
ENSMUSG00000090100	Ttbk2	1.05719	4.45852	0.00646918	0.0204862
ENSMUSG00000058318	Phf21a	1.05693	5.19317	6.03029e-05	0.000482699
ENSMUSG00000046753	Ccdc66	1.05675	4.22785	0.000220781	0.00139766
ENSMUSG00000022469	Rapgef3	1.05672	4.11281	0.00286281	0.0106512
ENSMUSG00000039671	Zmynd8	1.0555	7.29772	1.71494e-05	0.00017
ENSMUSG00000024053	Emilin2	1.05378	2.91383	0.00733419	0.0226473
ENSMUSG00000048332	Lhfp	1.05291	6.33479	0.00016027	0.00107066
ENSMUSG00000064267	Hvcn1	1.05254	4.9617	5.65387e-05	0.000458712
ENSMUSG00000038605	Samd10	1.05241	2.97756	0.00219675	0.00860589
ENSMUSG00000042790	Rnf214	1.05155	4.79285	0.00049981	0.00265648
ENSMUSG00000034928	Rnf44	1.05144	7.33755	0.000373699	0.00211196
ENSMUSG00000020196	Cabin1	1.05141	5.82293	4.81634e-05	0.000400111
ENSMUSG00000037331	Larp1	1.05102	8.49573	0.000178509	0.00116942
ENSMUSG00000028106	Rprd2	1.05055	6.02963	0.000130792	0.000909593
ENSMUSG00000000085	Scmh1	1.04839	4.34285	0.000749618	0.00367375
ENSMUSG00000038914	Dido1	1.04772	6.75817	0.000147315	0.00100241
ENSMUSG00000028521	Slc35d1	1.04754	4.76128	0.0020527	0.00816798
ENSMUSG00000037519	Ppfia1	1.04659	6.14536	0.000338727	0.00195333
ENSMUSG00000069769	Msi2	1.04656	7.35796	0.000458075	0.00248908
ENSMUSG00000051344	Plekhm3	1.04615	5.16573	0.00102535	0.00471451
ENSMUSG00000024892	Pcx	1.04472	4.17513	0.000449701	0.00245197
ENSMUSG00000028194	Ddah1	1.04465	8.41469	3.74918e-05	0.000324602
ENSMUSG00000021413	Prpf4b	1.04464	6.54976	0.000229872	0.00144173
ENSMUSG00000038319	Kcnh2	1.04429	2.85832	0.0132092	0.0365929
ENSMUSG00000018800	Abca5	1.04308	3.10103	0.00406887	0.0141273
ENSMUSG00000048218	Amigo2	1.04297	4.08983	0.000389318	0.00218217
ENSMUSG00000053646	Plxnb1	1.04254	2.24241	0.0125909	0.0352622
ENSMUSG00000025192	Entpd7	1.04235	4.80215	0.000516153	0.00273123
ENSMUSG00000033444	Specc1l	1.04161	6.40993	6.56867e-05	0.000517218
ENSMUSG00000024294	Mib1	1.04158	8.0073	0.00479293	0.0160773
ENSMUSG00000033577	Myo6	1.04142	7.02706	0.000375463	0.00211751
ENSMUSG00000037712	Fermt2	1.04135	7.17643	4.41171e-05	0.00037231
ENSMUSG00000083258	Gm5939	1.04098	5.2365	0.000117205	0.00083093
ENSMUSG00000037003	Tenc1	1.04077	5.87204	9.87003e-05	0.000723098
ENSMUSG00000084094	Gm13961	1.0406	3.7572	0.0025556	0.0097265
ENSMUSG00000034206	Polq	1.04018	4.44597	0.00630751	0.0200561
ENSMUSG00000035863	Palm	1.03969	6.004	0.000132051	0.000914628
ENSMUSG00000036606	Plxnb2	1.03964	6.64856	2.28619e-05	0.000215131
ENSMUSG00000028164	Manba	1.03917	3.70008	0.000766763	0.00373749
ENSMUSG00000003316	Glg1	1.03911	8.63731	0.000260626	0.00159979
ENSMUSG00000031386	Hcfc1	1.03873	8.37363	0.000605657	0.00310971
ENSMUSG00000098779	Gm8602	1.03838	2.94174	0.00428836	0.0147196
ENSMUSG00000024812	Tjp2	1.03786	7.30736	5.31013e-05	0.000434205
ENSMUSG00000018412	Kansl1	1.03782	6.45091	0.00041685	0.00230203
ENSMUSG00000054611	Kdm2a	1.03752	7.08454	0.000134726	0.000927939
ENSMUSG00000027955	Fam198b	1.03749	8.01172	7.05661e-05	0.00054602
ENSMUSG00000031765	Mt1	1.03725	4.03392	0.00127588	0.00563679
ENSMUSG00000022361	Zhx1	1.0372	6.00943	9.97099e-05	0.000728248
ENSMUSG00000001552	Jup	1.03704	8.24608	0.000474909	0.00255188
ENSMUSG00000073647	Gm10557	1.03533	5.46834	0.000583557	0.00302293
ENSMUSG00000035107	Dcbld2	1.03528	6.97245	0.000117302	0.000831023
ENSMUSG00000032846	Zswim6	1.03507	5.51282	0.00160475	0.00673798
ENSMUSG00000001632	Brpf1	1.03469	5.59487	7.38954e-05	0.000565321
ENSMUSG00000056342	Usp34	1.03412	7.83936	0.00364153	0.0129634
ENSMUSG00000035725	Prkx	1.03404	5.45096	0.000341322	0.00196228
ENSMUSG00000029101	Rgs12	1.03392	5.31223	0.000226449	0.00142488
ENSMUSG00000035649	Zcchc7	1.03343	2.97607	0.0026553	0.0100406
ENSMUSG00000000530	Acvrl1	1.03321	7.64896	0.00026548	0.00162223
ENSMUSG00000028970	Abcb1b	1.03294	3.67667	0.00193894	0.00782102
ENSMUSG00000002233	Rhoc	1.03281	8.22251	0.000191717	0.00124034
ENSMUSG00000042759	Apobr	1.03206	2.19823	0.0117656	0.0335054
ENSMUSG00000053754	Chd8	1.03157	7.05242	0.00011189	0.000798209
[truncated: 1,311 more rows]

## Sheet: biol funct DEG Hd1KO and Hd2 KO
Analysis Type:	PANTHER Overrepresentation Test (release 20170413)
Annotation Version and Release Date:	GO Ontology database Released 2017-10-24
Analyzed List:	upload_1 (Mus musculus)
Reference List:	Mus musculus (all genes in database)
Bonferroni correction:	TRUE
Bonferroni count:	8542
GO biological process complete	Mus musculus - REFLIST (22221)	upload_1 (462)	upload_1 (expected)	upload_1 (over/under)	upload_1 (fold Enrichment)	upload_1 (P-value)
cholesterol biosynthetic process (GO:0006695)	30	9	0.62	+	14.43	0.00018
secondary alcohol biosynthetic process (GO:1902653)	31	9	0.64	+	13.96	0.000237
sterol biosynthetic process (GO:0016126)	37	9	0.77	+	11.7	0.00104
alcohol biosynthetic process (GO:0046165)	71	10	1.48	+	6.77	0.0284
outflow tract morphogenesis (GO:0003151)	74	10	1.54	+	6.5	0.0406
cardiac ventricle development (GO:0003231)	135	14	2.81	+	4.99	0.012
cardiac chamber development (GO:0003205)	179	17	3.72	+	4.57	0.00306
blood vessel development (GO:0001568)	494	41	10.27	+	3.99	1.23e-09
vasculature development (GO:0001944)	522	43	10.85	+	3.96	3.88e-10
cardiovascular system development (GO:0072358)	536	44	11.14	+	3.95	2.18e-10
renal system development (GO:0072001)	269	22	5.59	+	3.93	0.000785
blood vessel morphogenesis (GO:0048514)	394	32	8.19	+	3.91	1.09e-06
heart morphogenesis (GO:0003007)	245	19	5.09	+	3.73	0.0127
alcohol metabolic process (GO:0006066)	220	17	4.57	+	3.72	0.0472
angiogenesis (GO:0001525)	288	22	5.99	+	3.67	0.00246
striated muscle tissue development (GO:0014706)	304	23	6.32	+	3.64	0.00156
urogenital system development (GO:0001655)	307	23	6.38	+	3.6	0.00185
circulatory system development (GO:0072359)	841	62	17.49	+	3.55	1.09e-13
heart development (GO:0007507)	520	38	10.81	+	3.51	3.89e-07
muscle tissue development (GO:0060537)	320	23	6.65	+	3.46	0.00375
blood circulation (GO:0008015)	377	27	7.84	+	3.44	0.000401
circulatory system process (GO:0003013)	382	27	7.94	+	3.4	0.00052
muscle organ development (GO:0007517)	269	19	5.59	+	3.4	0.0479
tissue morphogenesis (GO:0048729)	587	41	12.2	+	3.36	2.52e-07
supramolecular fiber organization (GO:0097435)	379	26	7.88	+	3.3	0.00161
morphogenesis of an epithelium (GO:0002009)	485	33	10.08	+	3.27	4.31e-05
embryonic organ morphogenesis (GO:0048562)	309	21	6.42	+	3.27	0.028
embryonic organ development (GO:0048568)	465	31	9.67	+	3.21	0.0002
epithelial tube morphogenesis (GO:0060562)	348	23	7.24	+	3.18	0.0152
anatomical structure formation involved in morphogenesis (GO:0048646)	854	56	17.76	+	3.15	5.85e-10
muscle structure development (GO:0061061)	463	30	9.63	+	3.12	0.000622
regionalization (GO:0003002)	340	22	7.07	+	3.11	0.0355
tube morphogenesis (GO:0035239)	389	25	8.09	+	3.09	0.0089
regulation of protein complex assembly (GO:0043254)	376	24	7.82	+	3.07	0.0164
tube development (GO:0035295)	628	40	13.06	+	3.06	6.26e-06
sensory organ development (GO:0007423)	545	33	11.33	+	2.91	0.000649
skeletal system development (GO:0001501)	446	27	9.27	+	2.91	0.0101
epithelium development (GO:0060429)	992	58	20.62	+	2.81	2.11e-08
embryonic morphogenesis (GO:0048598)	600	34	12.47	+	2.73	0.00188
embryo development ending in birth or egg hatching (GO:0009792)	710	40	14.76	+	2.71	0.00018
chordate embryonic development (GO:0043009)	701	39	14.57	+	2.68	0.000378
tissue development (GO:0009888)	1526	84	31.73	+	2.65	3.38e-12
animal organ morphogenesis (GO:0009887)	928	51	19.29	+	2.64	4.16e-06
enzyme linked receptor protein signaling pathway (GO:0007167)	530	29	11.02	+	2.63	0.029
anatomical structure morphogenesis (GO:0009653)	2041	111	42.43	+	2.62	3.8e-17
embryo development (GO:0009790)	1058	56	22	+	2.55	2.14e-06
behavior (GO:0007610)	636	33	13.22	+	2.5	0.0189
regulation of cellular component biogenesis (GO:0044087)	841	43	17.49	+	2.46	0.000774
cell morphogenesis (GO:0000902)	646	33	13.43	+	2.46	0.0261
cell migration (GO:0016477)	749	38	15.57	+	2.44	0.0054
cell development (GO:0048468)	1546	78	32.14	+	2.43	4.01e-09
cell adhesion (GO:0007155)	758	38	15.76	+	2.41	0.00717
cellular component morphogenesis (GO:0032989)	741	37	15.41	+	2.4	0.011
biological adhesion (GO:0022610)	768	38	15.97	+	2.38	0.00976
localization of cell (GO:0051674)	853	42	17.73	+	2.37	0.00295
cell motility (GO:0048870)	853	42	17.73	+	2.37	0.00295
regulation of cell migration (GO:0030334)	756	37	15.72	+	2.35	0.0174
cellular response to endogenous stimulus (GO:0071495)	805	38	16.74	+	2.27	0.0289
animal organ development (GO:0048513)	2811	132	58.44	+	2.26	7.4e-16
regulation of cellular component movement (GO:0051270)	878	41	18.25	+	2.25	0.0153
locomotion (GO:0040011)	1051	49	21.85	+	2.24	0.00148
neuron differentiation (GO:0030182)	947	44	19.69	+	2.23	0.00716
positive regulation of transcription from RNA polymerase II promoter (GO:0045944)	1121	52	23.31	+	2.23	0.000703
regulation of locomotion (GO:0040012)	873	40	18.15	+	2.2	0.0321
movement of cell or subcellular component (GO:0006928)	1213	55	25.22	+	2.18	0.000601
positive regulation of signal transduction (GO:0009967)	1334	60	27.74	+	2.16	0.00019
negative regulation of developmental process (GO:0051093)	922	41	19.17	+	2.14	0.0493
regulation of anatomical structure morphogenesis (GO:0022603)	952	42	19.79	+	2.12	0.0457
generation of neurons (GO:0048699)	1500	66	31.19	+	2.12	7.9e-05
negative regulation of signal transduction (GO:0009968)	1091	48	22.68	+	2.12	0.0101
neurogenesis (GO:0022008)	1600	70	33.27	+	2.1	3.29e-05
cellular response to organic substance (GO:0071310)	1593	68	33.12	+	2.05	0.000148
system development (GO:0048731)	3957	168	82.27	+	2.04	2.01e-17
nervous system development (GO:0007399)	2106	89	43.79	+	2.03	9.23e-07
regulation of transcription from RNA polymerase II promoter (GO:0006357)	1846	77	38.38	+	2.01	3.82e-05
positive regulation of nucleic acid-templated transcription (GO:1903508)	1415	59	29.42	+	2.01	0.00318
positive regulation of transcription, DNA-templated (GO:0045893)	1415	59	29.42	+	2.01	0.00318
positive regulation of RNA biosynthetic process (GO:1902680)	1416	59	29.44	+	2	0.00325
positive regulation of developmental process (GO:0051094)	1355	56	28.17	+	1.99	0.00852
cellular response to chemical stimulus (GO:0070887)	2000	82	41.58	+	1.97	2.37e-05
positive regulation of RNA metabolic process (GO:0051254)	1492	61	31.02	+	1.97	0.00379
regulation of developmental process (GO:0050793)	2383	97	49.55	+	1.96	8.28e-07
regulation of cell differentiation (GO:0045595)	1698	69	35.3	+	1.95	0.000747
positive regulation of cell communication (GO:0010647)	1503	61	31.25	+	1.95	0.00482
positive regulation of signaling (GO:0023056)	1510	61	31.39	+	1.94	0.00561
positive regulation of nucleobase-containing compound metabolic process (GO:0045935)	1745	70	36.28	+	1.93	0.000965
positive regulation of cellular biosynthetic process (GO:0031328)	1797	72	37.36	+	1.93	0.000645
positive regulation of biosynthetic process (GO:0009891)	1833	73	38.11	+	1.92	0.000653
multicellular organism development (GO:0007275)	4520	180	93.98	+	1.92	3.4e-16
negative regulation of response to stimulus (GO:0048585)	1415	56	29.42	+	1.9	0.0311
anatomical structure development (GO:0048856)	4811	190	100.03	+	1.9	3.46e-17
negative regulation of biosynthetic process (GO:0009890)	1446	57	30.06	+	1.9	0.0284
regulation of signal transduction (GO:0009966)	2516	99	52.31	+	1.89	3.17e-06
cell differentiation (GO:0030154)	3446	135	71.65	+	1.88	6.28e-10
developmental process (GO:0032502)	5139	201	106.85	+	1.88	2.95e-18
cellular developmental process (GO:0048869)	3515	137	73.08	+	1.87	5.54e-10
response to organic substance (GO:0010033)	2266	88	47.11	+	1.87	7.18e-05
positive regulation of macromolecule biosynthetic process (GO:0010557)	1661	64	34.53	+	1.85	0.0141
regulation of cellular component organization (GO:0051128)	2336	90	48.57	+	1.85	6.79e-05
regulation of cell proliferation (GO:0042127)	1570	60	32.64	+	1.84	0.0398
regulation of multicellular organismal development (GO:2000026)	1864	70	38.75	+	1.81	0.0106
positive regulation of gene expression (GO:0010628)	1781	66	37.03	+	1.78	0.0346
positive regulation of response to stimulus (GO:0048584)	1928	71	40.09	+	1.77	0.0176
regulation of cell communication (GO:0010646)	2848	104	59.21	+	1.76	5.79e-05
regulation of multicellular organismal process (GO:0051239)	2784	101	57.88	+	1.74	0.000143
regulation of signaling (GO:0023051)	2870	103	59.67	+	1.73	0.000171
negative regulation of nitrogen compound metabolic process (GO:0051172)	2176	77	45.24	+	1.7	0.0265
negative regulation of cellular metabolic process (GO:0031324)	2339	82	48.63	+	1.69	0.017
regulation of biological quality (GO:0065008)	3309	116	68.8	+	1.69	5.92e-05
regulation of response to stimulus (GO:0048583)	3389	118	70.46	+	1.67	6.14e-05
organic cyclic compound biosynthetic process (GO:1901362)	2322	80	48.28	+	1.66	0.0444
negative regulation of metabolic process (GO:0009892)	2549	87	53	+	1.64	0.0227
regulation of biosynthetic process (GO:0009889)	3849	130	80.03	+	1.62	4.95e-05
positive regulation of nitrogen compound metabolic process (GO:0051173)	2817	95	58.57	+	1.62	0.0116
positive regulation of cellular process (GO:0048522)	4899	165	101.86	+	1.62	1.32e-07
regulation of nucleobase-containing compound metabolic process (GO:0019219)	3659	123	76.07	+	1.62	0.000202
positive regulation of macromolecule metabolic process (GO:0010604)	2892	97	60.13	+	1.61	0.0111
negative regulation of cellular process (GO:0048523)	4281	143	89.01	+	1.61	1.19e-05
negative regulation of biological process (GO:0048519)	4713	157	97.99	+	1.6	1.33e-06
regulation of cellular biosynthetic process (GO:0031326)	3790	126	78.8	+	1.6	0.000241
regulation of gene expression (GO:0010468)	3862	128	80.3	+	1.59	0.000213
positive regulation of metabolic process (GO:0009893)	3143	104	65.35	+	1.59	0.00762
regulation of transcription, DNA-templated (GO:0006355)	3113	103	64.72	+	1.59	0.00878
regulation of nucleic acid-templated transcription (GO:1903506)	3128	103	65.03	+	1.58	0.0109
positive regulation of biological process (GO:0048518)	5414	178	112.56	+	1.58	9.28e-08
regulation of RNA biosynthetic process (GO:2001141)	3134	103	65.16	+	1.58	0.0119
regulation of RNA metabolic process (GO:0051252)	3295	108	68.51	+	1.58	0.00688
positive regulation of cellular metabolic process (GO:0031325)	2944	96	61.21	+	1.57	0.0422
regulation of cellular macromolecule biosynthetic process (GO:2000112)	3496	114	72.69	+	1.57	0.00391
response to chemical (GO:0042221)	3301	107	68.63	+	1.56	0.0133
regulation of macromolecule biosynthetic process (GO:0010556)	3599	116	74.83	+	1.55	0.00539
cellular component organization (GO:0016043)	4680	145	97.3	+	1.49	0.0012
regulation of primary metabolic process (GO:0080090)	5334	165	110.9	+	1.49	9.72e-05
regulation of cellular metabolic process (GO:0031323)	5465	169	113.62	+	1.49	5.74e-05
multicellular organismal process (GO:0032501)	7058	218	146.74	+	1.49	3.11e-08
regulation of metabolic process (GO:0019222)	5800	178	120.59	+	1.48	2.95e-05
regulation of nitrogen compound metabolic process (GO:0051171)	5207	157	108.26	+	1.45	0.00157
cellular component organization or biogenesis (GO:0071840)	4853	146	100.9	+	1.45	0.00637
regulation of macromolecule metabolic process (GO:0060255)	5350	159	111.23	+	1.43	0.0032
regulation of cellular process (GO:0050794)	10342	279	215.02	+	1.3	1.37e-05
biological regulation (GO:0065007)	11457	308	238.2	+	1.29	2.99e-07
regulation of biological process (GO:0050789)	10941	294	227.48	+	1.29	2.79e-06
cellular process (GO:0009987)	13793	357	286.77	+	1.24	1.77e-08
Unclassified (UNCLASSIFIED)	1667	13	34.66	-	0.38	0
sensory perception (GO:0007600)	1769	12	36.78	-	0.33	0.00825
sensory perception of smell (GO:0007608)	1104	1	22.95	-	< 0.2	1.28e-05
sensory perception of chemical stimulus (GO:0007606)	1391	1	28.92	-	< 0.2	2.91e-08

## Sheet: biol funct up in Hd1 KO RNA-se
Analysis Type:	PANTHER Overrepresentation Test (release 20170413)
Annotation Version and Release Date:	GO Ontology database Released 2017-10-24
Analyzed List:	upload_1 (Mus musculus)
Reference List:	Mus musculus (all genes in database)
Bonferroni correction:	TRUE
Bonferroni count:	8542
GO biological process complete	Mus musculus - REFLIST (22221)	upload_1 (411)	upload_1 (expected)	upload_1 (over/under)	upload_1 (fold Enrichment)	upload_1 (P-value)
cranial nerve structural organization (GO:0021604)	13	5	0.24	+	20.79	0.0458
venous blood vessel development (GO:0060841)	18	6	0.33	+	18.02	0.0118
motor neuron axon guidance (GO:0008045)	30	7	0.55	+	12.62	0.0162
outflow tract morphogenesis (GO:0003151)	74	12	1.37	+	8.77	0.000193
cardiac septum morphogenesis (GO:0060411)	71	11	1.31	+	8.38	0.00116
ventricular septum development (GO:0003281)	74	11	1.37	+	8.04	0.00175
cardiac cell development (GO:0055006)	62	9	1.15	+	7.85	0.027
formation of primary germ layer (GO:0001704)	91	12	1.68	+	7.13	0.00174
nerve development (GO:0021675)	76	10	1.41	+	7.11	0.0183
cardiac septum development (GO:0003279)	114	15	2.11	+	7.11	5.45e-05
regulation of smooth muscle cell migration (GO:0014910)	79	10	1.46	+	6.84	0.0257
cardiac ventricle development (GO:0003231)	135	17	2.5	+	6.81	1.02e-05
cardiac chamber morphogenesis (GO:0003206)	134	16	2.48	+	6.46	6.56e-05
negative regulation of transmembrane receptor protein serine/threonine kinase signaling pathway (GO:0090101)	103	12	1.91	+	6.3	0.00632
cardiocyte differentiation (GO:0035051)	123	14	2.28	+	6.15	0.00101
cardiac chamber development (GO:0003205)	179	20	3.31	+	6.04	2.74e-06
mesenchyme development (GO:0060485)	187	20	3.46	+	5.78	5.74e-06
branching morphogenesis of an epithelial tube (GO:0048754)	159	16	2.94	+	5.44	0.000668
ameboidal-type cell migration (GO:0001667)	152	15	2.81	+	5.34	0.00217
mesenchymal cell differentiation (GO:0048762)	132	13	2.44	+	5.32	0.0139
heart morphogenesis (GO:0003007)	245	24	4.53	+	5.3	6.45e-07
gastrulation (GO:0007369)	145	14	2.68	+	5.22	0.007
muscle cell development (GO:0055001)	149	14	2.76	+	5.08	0.00959
renal system development (GO:0072001)	269	25	4.98	+	5.02	7.64e-07
morphogenesis of a branching epithelium (GO:0061138)	190	17	3.51	+	4.84	0.00136
regulation of transmembrane receptor protein serine/threonine kinase signaling pathway (GO:0090092)	215	19	3.98	+	4.78	0.000309
cardiac muscle tissue development (GO:0048738)	182	16	3.37	+	4.75	0.00396
morphogenesis of a branching structure (GO:0001763)	200	17	3.7	+	4.6	0.00276
urogenital system development (GO:0001655)	307	26	5.68	+	4.58	2.26e-06
kidney development (GO:0001822)	248	21	4.59	+	4.58	0.000121
heart development (GO:0007507)	520	44	9.62	+	4.57	1.11e-12
blood vessel morphogenesis (GO:0048514)	394	33	7.29	+	4.53	1.11e-08
vasculature development (GO:0001944)	522	42	9.65	+	4.35	3.1e-11
cardiovascular system development (GO:0072358)	536	43	9.91	+	4.34	1.58e-11
connective tissue development (GO:0061448)	200	16	3.7	+	4.33	0.0133
angiogenesis (GO:0001525)	288	23	5.33	+	4.32	7.24e-05
blood vessel development (GO:0001568)	494	39	9.14	+	4.27	5.69e-10
supramolecular fiber organization (GO:0097435)	379	29	7.01	+	4.14	2.11e-06
regionalization (GO:0003002)	340	26	6.29	+	4.13	1.85e-05
striated muscle tissue development (GO:0014706)	304	23	5.62	+	4.09	0.000192
circulatory system development (GO:0072359)	841	63	15.56	+	4.05	6.58e-17
response to acid chemical (GO:0001101)	227	17	4.2	+	4.05	0.0151
anterior/posterior pattern specification (GO:0009952)	217	16	4.01	+	3.99	0.0369
tissue morphogenesis (GO:0048729)	587	43	10.86	+	3.96	3.39e-10
morphogenesis of an epithelium (GO:0002009)	485	35	8.97	+	3.9	1.35e-07
muscle tissue development (GO:0060537)	320	23	5.92	+	3.89	0.000478
epithelial tube morphogenesis (GO:0060562)	348	25	6.44	+	3.88	0.000127
tube morphogenesis (GO:0035239)	389	27	7.19	+	3.75	6.76e-05
embryonic organ morphogenesis (GO:0048562)	309	21	5.72	+	3.67	0.00443
anatomical structure formation involved in morphogenesis (GO:0048646)	854	57	15.8	+	3.61	9.25e-13
muscle cell differentiation (GO:0042692)	274	18	5.07	+	3.55	0.0455
tube development (GO:0035295)	628	41	11.62	+	3.53	4.99e-08
pattern specification process (GO:0007389)	431	28	7.97	+	3.51	0.000143
regulation of protein complex assembly (GO:0043254)	376	24	6.95	+	3.45	0.00209
blood circulation (GO:0008015)	377	23	6.97	+	3.3	0.00797
skeletal system development (GO:0001501)	446	27	8.25	+	3.27	0.00104
muscle structure development (GO:0061061)	463	28	8.56	+	3.27	0.000619
embryonic organ development (GO:0048568)	465	28	8.6	+	3.26	0.000676
circulatory system process (GO:0003013)	382	23	7.07	+	3.26	0.00992
developmental growth (GO:0048589)	395	23	7.31	+	3.15	0.0172
cell morphogenesis involved in differentiation (GO:0000904)	503	29	9.3	+	3.12	0.000971
cell morphogenesis (GO:0000902)	646	36	11.95	+	3.01	6.43e-05
actin cytoskeleton organization (GO:0030036)	413	23	7.64	+	3.01	0.0355
actin filament-based process (GO:0030029)	467	26	8.64	+	3.01	0.00843
epithelium development (GO:0060429)	992	55	18.35	+	3	5.92e-09
cellular component morphogenesis (GO:0032989)	741	41	13.71	+	2.99	6.74e-06
sensory organ development (GO:0007423)	545	30	10.08	+	2.98	0.00155
embryonic morphogenesis (GO:0048598)	600	33	11.1	+	2.97	0.000377
positive regulation of cellular component biogenesis (GO:0044089)	479	26	8.86	+	2.93	0.0133
animal organ morphogenesis (GO:0009887)	928	50	17.16	+	2.91	2e-07
tissue development (GO:0009888)	1526	82	28.22	+	2.91	2.65e-14
growth (GO:0040007)	449	24	8.3	+	2.89	0.0434
anatomical structure morphogenesis (GO:0009653)	2041	108	37.75	+	2.86	7.25e-20
regulation of cellular component movement (GO:0051270)	878	46	16.24	+	2.83	3.28e-06
cell migration (GO:0016477)	749	39	13.85	+	2.82	9.17e-05
regulation of cell migration (GO:0030334)	756	39	13.98	+	2.79	0.000117
localization of cell (GO:0051674)	853	44	15.78	+	2.79	1.3e-05
cell motility (GO:0048870)	853	44	15.78	+	2.79	1.3e-05
regulation of cellular component biogenesis (GO:0044087)	841	43	15.56	+	2.76	2.61e-05
brain development (GO:0007420)	569	29	10.52	+	2.76	0.0115
enzyme linked receptor protein signaling pathway (GO:0007167)	530	27	9.8	+	2.75	0.0269
neuron projection development (GO:0031175)	630	32	11.65	+	2.75	0.00346
neuron differentiation (GO:0030182)	947	48	17.52	+	2.74	3.86e-06
cell development (GO:0048468)	1546	78	28.59	+	2.73	6.43e-12
regulation of anatomical structure morphogenesis (GO:0022603)	952	48	17.61	+	2.73	4.58e-06
regulation of locomotion (GO:0040012)	873	44	16.15	+	2.72	2.58e-05
locomotion (GO:0040011)	1051	52	19.44	+	2.67	1.56e-06
head development (GO:0060322)	613	30	11.34	+	2.65	0.0168
regulation of cell motility (GO:2000145)	797	39	14.74	+	2.65	0.000464
cell adhesion (GO:0007155)	758	37	14.02	+	2.64	0.0011
behavior (GO:0007610)	636	31	11.76	+	2.64	0.0123
movement of cell or subcellular component (GO:0006928)	1213	59	22.44	+	2.63	1.55e-07
biological adhesion (GO:0022610)	768	37	14.2	+	2.6	0.00151
central nervous system development (GO:0007417)	749	36	13.85	+	2.6	0.00236
embryo development ending in birth or egg hatching (GO:0009792)	710	34	13.13	+	2.59	0.00557
generation of neurons (GO:0048699)	1500	71	27.74	+	2.56	3.44e-09
cytoskeleton organization (GO:0007010)	890	42	16.46	+	2.55	0.000373
chordate embryonic development (GO:0043009)	701	33	12.97	+	2.55	0.0118
regulation of neuron differentiation (GO:0045664)	682	32	12.61	+	2.54	0.0183
neuron development (GO:0048666)	772	36	14.28	+	2.52	0.00477
negative regulation of cell differentiation (GO:0045596)	689	32	12.74	+	2.51	0.0225
embryo development (GO:0009790)	1058	49	19.57	+	2.5	4.59e-05
neurogenesis (GO:0022008)	1600	74	29.59	+	2.5	3.07e-09
cellular response to oxygen-containing compound (GO:1901701)	714	33	13.21	+	2.5	0.0174
negative regulation of developmental process (GO:0051093)	922	42	17.05	+	2.46	0.000965
negative regulation of signal transduction (GO:0009968)	1091	49	20.18	+	2.43	0.00012
cellular response to endogenous stimulus (GO:0071495)	805	36	14.89	+	2.42	0.0124
cell-cell signaling (GO:0007267)	793	35	14.67	+	2.39	0.0232
regulation of cell development (GO:0060284)	955	42	17.66	+	2.38	0.00244
nervous system development (GO:0007399)	2106	92	38.95	+	2.36	5.88e-11
regulation of neurogenesis (GO:0050767)	828	36	15.31	+	2.35	0.0232
positive regulation of signal transduction (GO:0009967)	1334	57	24.67	+	2.31	4.02e-05
regulation of nervous system development (GO:0051960)	924	39	17.09	+	2.28	0.0177
animal organ development (GO:0048513)	2811	118	51.99	+	2.27	4.09e-14
positive regulation of transcription from RNA polymerase II promoter (GO:0045944)	1121	47	20.73	+	2.27	0.00179
negative regulation of cell communication (GO:0010648)	1217	51	22.51	+	2.27	0.000523
negative regulation of signaling (GO:0023057)	1221	51	22.58	+	2.26	0.000578
positive regulation of developmental process (GO:0051094)	1355	56	25.06	+	2.23	0.000174
negative regulation of response to stimulus (GO:0048585)	1415	58	26.17	+	2.22	0.000125
regulation of cell differentiation (GO:0045595)	1698	69	31.41	+	2.2	6e-06
response to endogenous stimulus (GO:0009719)	961	39	17.77	+	2.19	0.0441
regulation of developmental process (GO:0050793)	2383	96	44.08	+	2.18	1.7e-09
negative regulation of multicellular organismal process (GO:0051241)	1137	45	21.03	+	2.14	0.0153
positive regulation of cell communication (GO:0010647)	1503	59	27.8	+	2.12	0.000414
response to oxygen-containing compound (GO:1901700)	1121	44	20.73	+	2.12	0.0248
positive regulation of signaling (GO:0023056)	1510	59	27.93	+	2.11	0.000486
cellular response to organic substance (GO:0071310)	1593	62	29.46	+	2.1	0.000244
system development (GO:0048731)	3957	154	73.19	+	2.1	3.13e-17
negative regulation of biosynthetic process (GO:0009890)	1446	56	26.75	+	2.09	0.00147
regulation of cell proliferation (GO:0042127)	1570	60	29.04	+	2.07	0.00079
negative regulation of cellular biosynthetic process (GO:0031327)	1415	54	26.17	+	2.06	0.00394
regulation of cellular component organization (GO:0051128)	2336	89	43.21	+	2.06	3.22e-07
regulation of multicellular organismal development (GO:2000026)	1864	71	34.48	+	2.06	4.8e-05
negative regulation of gene expression (GO:0010629)	1504	57	27.82	+	2.05	0.00227
cellular response to chemical stimulus (GO:0070887)	2000	75	36.99	+	2.03	3.17e-05
positive regulation of nucleic acid-templated transcription (GO:1903508)	1415	53	26.17	+	2.03	0.00888
positive regulation of transcription, DNA-templated (GO:0045893)	1415	53	26.17	+	2.03	0.00888
cell differentiation (GO:0030154)	3446	129	63.74	+	2.02	5.93e-12
positive regulation of RNA biosynthetic process (GO:1902680)	1416	53	26.19	+	2.02	0.00907
positive regulation of cellular biosynthetic process (GO:0031328)	1797	67	33.24	+	2.02	0.000315
negative regulation of cellular macromolecule biosynthetic process (GO:2000113)	1291	48	23.88	+	2.01	0.0366
cellular developmental process (GO:0048869)	3515	130	65.01	+	2	1.11e-11
multicellular organism development (GO:0007275)	4520	167	83.6	+	2	5.08e-17
positive regulation of RNA metabolic process (GO:0051254)	1492	55	27.6	+	1.99	0.00881
regulation of transcription from RNA polymerase II promoter (GO:0006357)	1846	68	34.14	+	1.99	0.000386
positive regulation of nucleobase-containing compound metabolic process (GO:0045935)	1745	64	32.28	+	1.98	0.0012
anatomical structure development (GO:0048856)	4811	176	88.98	+	1.98	5.59e-18
positive regulation of biosynthetic process (GO:0009891)	1833	67	33.9	+	1.98	0.000659
negative regulation of macromolecule biosynthetic process (GO:0010558)	1343	49	24.84	+	1.97	0.0479
regulation of signal transduction (GO:0009966)	2516	91	46.54	+	1.96	2.73e-06
cell surface receptor signaling pathway (GO:0007166)	1699	61	31.42	+	1.94	0.00502
developmental process (GO:0032502)	5139	184	95.05	+	1.94	3.47e-18
response to organic substance (GO:0010033)	2266	81	41.91	+	1.93	5.65e-05
regulation of multicellular organismal process (GO:0051239)	2784	99	51.49	+	1.92	8.86e-07
positive regulation of macromolecule biosynthetic process (GO:0010557)	1661	59	30.72	+	1.92	0.0111
regulation of cell communication (GO:0010646)	2848	99	52.68	+	1.88	3.07e-06
positive regulation of response to stimulus (GO:0048584)	1928	66	35.66	+	1.85	0.00849
regulation of signaling (GO:0023051)	2870	98	53.08	+	1.85	1e-05
positive regulation of gene expression (GO:0010628)	1781	60	32.94	+	1.82	0.0465
negative regulation of nitrogen compound metabolic process (GO:0051172)	2176	73	40.25	+	1.81	0.0043
negative regulation of macromolecule metabolic process (GO:0010605)	2300	77	42.54	+	1.81	0.00211
negative regulation of cellular metabolic process (GO:0031324)	2339	78	43.26	+	1.8	0.00203
negative regulation of metabolic process (GO:0009892)	2549	85	47.15	+	1.8	0.000503
regulation of localization (GO:0032879)	2609	85	48.26	+	1.76	0.00138
negative regulation of cellular process (GO:0048523)	4281	139	79.18	+	1.76	2.13e-08
regulation of response to stimulus (GO:0048583)	3389	110	62.68	+	1.75	1.21e-05
negative regulation of biological process (GO:0048519)	4713	151	87.17	+	1.73	3.69e-09
regulation of biological quality (GO:0065008)	3309	106	61.2	+	1.73	5.59e-05
regulation of nucleobase-containing compound metabolic process (GO:0019219)	3659	116	67.68	+	1.71	1.43e-05
regulation of gene expression (GO:0010468)	3862	121	71.43	+	1.69	1.1e-05
regulation of biosynthetic process (GO:0009889)	3849	120	71.19	+	1.69	1.79e-05
regulation of cellular biosynthetic process (GO:0031326)	3790	118	70.1	+	1.68	2.83e-05
response to chemical (GO:0042221)	3301	102	61.06	+	1.67	0.000742
regulation of transcription, DNA-templated (GO:0006355)	3113	96	57.58	+	1.67	0.00224
positive regulation of cellular process (GO:0048522)	4899	151	90.61	+	1.67	8.28e-08
regulation of nucleic acid-templated transcription (GO:1903506)	3128	96	57.86	+	1.66	0.00279
regulation of RNA metabolic process (GO:0051252)	3295	101	60.94	+	1.66	0.0013
regulation of RNA biosynthetic process (GO:2001141)	3134	96	57.97	+	1.66	0.00305
regulation of cellular macromolecule biosynthetic process (GO:2000112)	3496	106	64.66	+	1.64	0.000978
regulation of macromolecule biosynthetic process (GO:0010556)	3599	108	66.57	+	1.62	0.0012
positive regulation of biological process (GO:0048518)	5414	162	100.14	+	1.62	9.5e-08
cellular component organization (GO:0016043)	4680	135	86.56	+	1.56	0.000163
multicellular organismal process (GO:0032501)	7058	198	130.54	+	1.52	2.84e-08
cellular component organization or biogenesis (GO:0071840)	4853	135	89.76	+	1.5	0.0015
regulation of cellular metabolic process (GO:0031323)	5465	152	101.08	+	1.5	0.000139
regulation of primary metabolic process (GO:0080090)	5334	147	98.66	+	1.49	0.000523
regulation of nitrogen compound metabolic process (GO:0051171)	5207	143	96.31	+	1.48	0.00112
regulation of metabolic process (GO:0019222)	5800	159	107.28	+	1.48	0.000139
regulation of macromolecule metabolic process (GO:0060255)	5350	145	98.95	+	1.47	0.00198
regulation of cellular process (GO:0050794)	10342	260	191.29	+	1.36	6.05e-08
regulation of biological process (GO:0050789)	10941	268	202.36	+	1.32	4.18e-07
biological regulation (GO:0065007)	11457	280	211.91	+	1.32	6.04e-08
response to stimulus (GO:0050896)	7652	186	141.53	+	1.31	0.0319
cellular process (GO:0009987)	13793	315	255.12	+	1.23	1.81e-06
biological_process (GO:0008150)	20554	402	380.17	+	1.06	0.0179
sensory perception (GO:0007600)	1769	11	32.72	-	0.34	0.048
Unclassified (UNCLASSIFIED)	1667	9	30.83	-	0.29	0
sensory perception of chemical stimulus (GO:0007606)	1391	2	25.73	-	< 0.2	9.99e-06
sensory perception of smell (GO:0007608)	1104	1	20.42	-	< 0.2	0.000154

## Sheet: biol funct up in Hd2 KO RNA-seq
Analysis Type:	PANTHER Overrepresentation Test (release 20170413)
Annotation Version and Release Date:	GO Ontology database Released 2017-10-24
Analyzed List:	upload_1 (Mus musculus)
Reference List:	Mus musculus (all genes in database)
Bonferroni correction:	TRUE
Bonferroni count:	8542
GO biological process complete	Mus musculus - REFLIST (22221)	upload_1 (1958)	upload_1 (expected)	upload_1 (over/under)	upload_1 (fold Enrichment)	upload_1 (P-value)
cardiac right ventricle morphogenesis (GO:0003215)	19	13	1.67	+	7.76	0.00023
venous blood vessel development (GO:0060841)	18	12	1.59	+	7.57	0.00103
substrate-dependent cell migration (GO:0006929)	25	13	2.2	+	5.9	0.00502
semaphorin-plexin signaling pathway (GO:0071526)	27	14	2.38	+	5.88	0.00194
lymph vessel development (GO:0001945)	24	12	2.11	+	5.67	0.02
cell-substrate junction assembly (GO:0007044)	32	16	2.82	+	5.67	0.000446
aorta morphogenesis (GO:0035909)	28	14	2.47	+	5.67	0.00298
outflow tract septum morphogenesis (GO:0003148)	27	13	2.38	+	5.46	0.0116
regulation of cellular extravasation (GO:0002691)	27	13	2.38	+	5.46	0.0116
motor neuron axon guidance (GO:0008045)	30	14	2.64	+	5.3	0.00666
establishment of endothelial barrier (GO:0061028)	28	13	2.47	+	5.27	0.0172
positive regulation of microtubule polymerization (GO:0031116)	26	12	2.29	+	5.24	0.0446
atrioventricular valve development (GO:0003171)	26	12	2.29	+	5.24	0.0446
regulation of neuron migration (GO:2001222)	41	18	3.61	+	4.98	0.000463
adherens junction assembly (GO:0034333)	32	14	2.82	+	4.97	0.014
artery morphogenesis (GO:0048844)	63	27	5.55	+	4.86	4.24e-07
cardiac atrium morphogenesis (GO:0003209)	33	14	2.91	+	4.81	0.0198
endothelial cell development (GO:0001885)	48	20	4.23	+	4.73	0.000202
sprouting angiogenesis (GO:0002040)	48	20	4.23	+	4.73	0.000202
aorta development (GO:0035904)	53	22	4.67	+	4.71	4.4e-05
endothelium development (GO:0003158)	80	33	7.05	+	4.68	8.85e-09
endothelial cell differentiation (GO:0045446)	71	29	6.26	+	4.64	2.55e-07
artery development (GO:0060840)	89	36	7.84	+	4.59	1.48e-09
heart valve morphogenesis (GO:0003179)	38	15	3.35	+	4.48	0.0209
positive regulation of smooth muscle cell migration (GO:0014911)	56	22	4.93	+	4.46	0.000115
regulation of smooth muscle cell migration (GO:0014910)	79	31	6.96	+	4.45	1.44e-07
outflow tract morphogenesis (GO:0003151)	74	29	6.52	+	4.45	6.58e-07
substrate adhesion-dependent cell spreading (GO:0034446)	41	16	3.61	+	4.43	0.0113
ventricular septum development (GO:0003281)	74	28	6.52	+	4.29	2.99e-06
cardiac cell development (GO:0055006)	62	23	5.46	+	4.21	0.000153
cardiac septum development (GO:0003279)	114	42	10.05	+	4.18	3.21e-10
cardiac septum morphogenesis (GO:0060411)	71	26	6.26	+	4.16	2.42e-05
dendrite morphogenesis (GO:0048813)	66	24	5.82	+	4.13	0.00011
adherens junction organization (GO:0034332)	44	16	3.88	+	4.13	0.0274
heart valve development (GO:0003170)	45	16	3.97	+	4.04	0.0362
cellular response to interleukin-1 (GO:0071347)	68	24	5.99	+	4.01	0.000191
trabecula morphogenesis (GO:0061383)	51	18	4.49	+	4.01	0.0104
regulation of chondrocyte differentiation (GO:0032330)	46	16	4.05	+	3.95	0.0475
inositol lipid-mediated signaling (GO:0048017)	61	21	5.38	+	3.91	0.00209
endothelial cell migration (GO:0043542)	56	19	4.93	+	3.85	0.00944
cardiac muscle cell development (GO:0055013)	56	19	4.93	+	3.85	0.00944
negative regulation of cell-substrate adhesion (GO:0010812)	54	18	4.76	+	3.78	0.0228
regulation of cardiocyte differentiation (GO:1905207)	51	17	4.49	+	3.78	0.0426
phosphatidylinositol-mediated signaling (GO:0048015)	57	19	5.02	+	3.78	0.0122
cell junction assembly (GO:0034329)	99	33	8.72	+	3.78	2.04e-06
response to interleukin-1 (GO:0070555)	82	27	7.23	+	3.74	0.000108
cardiac ventricle morphogenesis (GO:0003208)	79	26	6.96	+	3.74	0.0002
negative regulation of small GTPase mediated signal transduction (GO:0051058)	58	19	5.11	+	3.72	0.0156
heterophilic cell-cell adhesion via plasma membrane cell adhesion molecules (GO:0007157)	55	18	4.85	+	3.71	0.0292
cell-substrate adhesion (GO:0031589)	150	49	13.22	+	3.71	2.16e-10
positive regulation of axonogenesis (GO:0050772)	89	29	7.84	+	3.7	3.98e-05
positive regulation of JUN kinase activity (GO:0043507)	71	23	6.26	+	3.68	0.00165
regulation of cardiac muscle contraction (GO:0055117)	65	21	5.73	+	3.67	0.00571
actin filament bundle organization (GO:0061572)	56	18	4.93	+	3.65	0.0372
cardiac chamber morphogenesis (GO:0003206)	134	43	11.81	+	3.64	1.42e-08
coronary vasculature development (GO:0060976)	69	22	6.08	+	3.62	0.00389
cardiac ventricle development (GO:0003231)	135	43	11.9	+	3.61	1.8e-08
cardiac chamber development (GO:0003205)	179	57	15.77	+	3.61	5.04e-12
blood vessel morphogenesis (GO:0048514)	394	125	34.72	+	3.6	2.28e-29
cardiocyte differentiation (GO:0035051)	123	39	10.84	+	3.6	2.12e-07
regulation of Rho protein signal transduction (GO:0035023)	123	39	10.84	+	3.6	2.12e-07
developmental cell growth (GO:0048588)	89	28	7.84	+	3.57	0.00015
regulation of BMP signaling pathway (GO:0030510)	93	29	8.19	+	3.54	0.000102
regulation of cartilage development (GO:0061035)	61	19	5.38	+	3.53	0.0318
gland morphogenesis (GO:0022612)	119	37	10.49	+	3.53	1.16e-06
epithelial cell migration (GO:0010631)	74	23	6.52	+	3.53	0.00333
heart morphogenesis (GO:0003007)	245	76	21.59	+	3.52	3.1e-16
blood vessel development (GO:0001568)	494	153	43.53	+	3.51	1.67e-35
regulation of cell shape (GO:0008360)	136	42	11.98	+	3.5	8.35e-08
regulation of stem cell proliferation (GO:0072091)	81	25	7.14	+	3.5	0.00121
plasma membrane organization (GO:0007009)	65	20	5.73	+	3.49	0.0214
dendrite development (GO:0016358)	117	36	10.31	+	3.49	2.68e-06
embryonic heart tube development (GO:0035050)	78	24	6.87	+	3.49	0.00225
developmental growth involved in morphogenesis (GO:0060560)	125	38	11.01	+	3.45	1.22e-06
cell junction organization (GO:0034330)	145	44	12.78	+	3.44	4.75e-08
epithelium migration (GO:0090132)	76	23	6.7	+	3.43	0.00521
regulation of JUN kinase activity (GO:0043506)	86	26	7.58	+	3.43	0.00102
angiogenesis (GO:0001525)	288	87	25.38	+	3.43	3.11e-18
cardiac muscle cell differentiation (GO:0055007)	93	28	8.19	+	3.42	0.000369
morphogenesis of a branching structure (GO:0001763)	200	60	17.62	+	3.4	1.17e-11
actin filament-based movement (GO:0030048)	70	21	6.17	+	3.4	0.018
regulation of endothelial cell migration (GO:0010594)	120	36	10.57	+	3.4	5.19e-06
vasculature development (GO:0001944)	522	156	46	+	3.39	1.67e-34
regulation of cell-matrix adhesion (GO:0001952)	98	29	8.64	+	3.36	0.000307
regulation of cell-substrate adhesion (GO:0010810)	186	55	16.39	+	3.36	3.13e-10
cardiovascular system development (GO:0072358)	536	158	47.23	+	3.35	2.61e-34
tissue remodeling (GO:0048771)	106	31	9.34	+	3.32	0.000137
regulation of epithelial cell migration (GO:0010632)	185	54	16.3	+	3.31	8.76e-10
transforming growth factor beta receptor signaling pathway (GO:0007179)	72	21	6.34	+	3.31	0.0275
positive regulation of endothelial cell migration (GO:0010595)	72	21	6.34	+	3.31	0.0275
tissue migration (GO:0090130)	79	23	6.96	+	3.3	0.00991
response to transforming growth factor beta (GO:0071559)	110	32	9.69	+	3.3	9.18e-05
positive regulation of protein polymerization (GO:0032273)	100	29	8.81	+	3.29	0.000467
positive regulation of cell migration (GO:0030335)	459	133	40.44	+	3.29	1.21e-27
cellular response to transforming growth factor beta stimulus (GO:0071560)	107	31	9.43	+	3.29	0.000169
morphogenesis of a branching epithelium (GO:0061138)	190	55	16.74	+	3.29	7.19e-10
positive regulation of cell-substrate adhesion (GO:0010811)	114	33	10.05	+	3.29	6.13e-05
regulation of small GTPase mediated signal transduction (GO:0051056)	236	68	20.8	+	3.27	1.08e-12
positive regulation of epithelial cell migration (GO:0010634)	115	33	10.13	+	3.26	7.52e-05
positive regulation of vasculature development (GO:1904018)	157	45	13.83	+	3.25	1.72e-07
positive regulation of stress-activated MAPK cascade (GO:0032874)	147	42	12.95	+	3.24	8.69e-07
regulation of striated muscle contraction (GO:0006942)	77	22	6.78	+	3.24	0.0225
regulation of cell junction assembly (GO:1901888)	74	21	6.52	+	3.22	0.0415
positive regulation of stress-activated protein kinase signaling cascade (GO:0070304)	148	42	13.04	+	3.22	1.06e-06
positive regulation of blood vessel diameter (GO:0097755)	74	21	6.52	+	3.22	0.0415
regulation of Ras protein signal transduction (GO:0046578)	208	59	18.33	+	3.22	2.12e-10
positive regulation of cell motility (GO:2000147)	477	135	42.03	+	3.21	3.98e-27
cell-cell junction organization (GO:0045216)	131	37	11.54	+	3.21	1.48e-05
positive regulation of JNK cascade (GO:0046330)	124	35	10.93	+	3.2	4.08e-05
regulation of cell migration (GO:0030334)	756	213	66.61	+	3.2	1.16e-44
negative regulation of transmembrane receptor protein serine/threonine kinase signaling pathway (GO:0090101)	103	29	9.08	+	3.2	0.000857
positive regulation of cellular component movement (GO:0051272)	491	138	43.26	+	3.19	1.66e-27
cell projection morphogenesis (GO:0048858)	436	122	38.42	+	3.18	8.53e-24
neuron projection morphogenesis (GO:0048812)	426	119	37.54	+	3.17	4.47e-23
cell-matrix adhesion (GO:0007160)	104	29	9.16	+	3.16	0.00104
limb morphogenesis (GO:0035108)	165	46	14.54	+	3.16	2.53e-07
appendage morphogenesis (GO:0035107)	165	46	14.54	+	3.16	2.53e-07
plasma membrane bounded cell projection morphogenesis (GO:0120039)	431	120	37.98	+	3.16	3.57e-23
regulation of axonogenesis (GO:0050770)	176	49	15.51	+	3.16	6.1e-08
cell morphogenesis involved in differentiation (GO:0000904)	503	140	44.32	+	3.16	1.56e-27
regulation of epithelial to mesenchymal transition (GO:0010717)	83	23	7.31	+	3.14	0.0222
cell morphogenesis (GO:0000902)	646	179	56.92	+	3.14	6.18e-36
branching morphogenesis of an epithelial tube (GO:0048754)	159	44	14.01	+	3.14	8.46e-07
ameboidal-type cell migration (GO:0001667)	152	42	13.39	+	3.14	2.33e-06
positive regulation of locomotion (GO:0040017)	508	140	44.76	+	3.13	4.12e-27
muscle tissue morphogenesis (GO:0060415)	80	22	7.05	+	3.12	0.0408
positive regulation of MAP kinase activity (GO:0043406)	211	58	18.59	+	3.12	1.25e-09
regulation of cell motility (GO:2000145)	797	219	70.23	+	3.12	2.3e-44
cardiac muscle tissue development (GO:0048738)	182	50	16.04	+	3.12	5.95e-08
muscle organ morphogenesis (GO:0048644)	88	24	7.75	+	3.1	0.0178
regulation of JNK cascade (GO:0046328)	169	46	14.89	+	3.09	5.44e-07
heart development (GO:0007507)	520	141	45.82	+	3.08	1.23e-26
extracellular matrix organization (GO:0030198)	181	49	15.95	+	3.07	1.58e-07
negative regulation of supramolecular fiber organization (GO:1902904)	122	33	10.75	+	3.07	0.000295
positive regulation of protein binding (GO:0032092)	100	27	8.81	+	3.06	0.00512
post-embryonic development (GO:0009791)	126	34	11.1	+	3.06	0.000195
cell part morphogenesis (GO:0032990)	460	124	40.53	+	3.06	7.81e-23
extracellular structure organization (GO:0043062)	182	49	16.04	+	3.06	1.9e-07
regulation of axon extension (GO:0030516)	93	25	8.19	+	3.05	0.0142
regulation of cellular response to growth factor stimulus (GO:0090287)	250	67	22.03	+	3.04	5.32e-11
regulation of cellular component movement (GO:0051270)	878	235	77.36	+	3.04	4.4e-46
negative regulation of angiogenesis (GO:0016525)	86	23	7.58	+	3.04	0.0392
cell-cell adhesion via plasma-membrane adhesion molecules (GO:0098742)	150	40	13.22	+	3.03	1.63e-05
circulatory system development (GO:0072359)	841	224	74.1	+	3.02	2.33e-43
kidney development (GO:0001822)	248	66	21.85	+	3.02	1.16e-10
negative regulation of cellular response to growth factor stimulus (GO:0090288)	128	34	11.28	+	3.01	0.000282
positive regulation of cell morphogenesis involved in differentiation (GO:0010770)	162	43	14.27	+	3.01	4.73e-06
regulation of locomotion (GO:0040012)	873	231	76.92	+	3	2.08e-44
positive regulation of angiogenesis (GO:0045766)	140	37	12.34	+	3	8.13e-05
axon guidance (GO:0007411)	178	47	15.68	+	3	9.03e-07
cell-cell adhesion (GO:0098609)	341	90	30.05	+	3	3.02e-15
positive regulation of transporter activity (GO:0032411)	95	25	8.37	+	2.99	0.0204
negative regulation of cell migration (GO:0030336)	232	61	20.44	+	2.98	1.9e-09
muscle cell differentiation (GO:0042692)	274	72	24.14	+	2.98	1.37e-11
actin filament organization (GO:0007015)	191	50	16.83	+	2.97	3.12e-07
cell morphogenesis involved in neuron differentiation (GO:0048667)	386	101	34.01	+	2.97	3.53e-17
actin cytoskeleton organization (GO:0030036)	413	108	36.39	+	2.97	1.53e-18
actin filament-based process (GO:0030029)	467	122	41.15	+	2.96	2.81e-21
positive regulation of leukocyte migration (GO:0002687)	134	35	11.81	+	2.96	0.000267
neuron projection guidance (GO:0097485)	180	47	15.86	+	2.96	1.29e-06
positive regulation of smooth muscle cell proliferation (GO:0048661)	92	24	8.11	+	2.96	0.0371
limb development (GO:0060173)	188	49	16.57	+	2.96	5.63e-07
appendage development (GO:0048736)	188	49	16.57	+	2.96	5.63e-07
embryonic limb morphogenesis (GO:0030326)	142	37	12.51	+	2.96	0.000116
embryonic appendage morphogenesis (GO:0035113)	142	37	12.51	+	2.96	0.000116
negative regulation of vasculature development (GO:1901343)	96	25	8.46	+	2.96	0.0244
actomyosin structure organization (GO:0031032)	96	25	8.46	+	2.96	0.0244
renal system development (GO:0072001)	269	70	23.7	+	2.95	5.38e-11
positive regulation of supramolecular fiber organization (GO:1902905)	166	43	14.63	+	2.94	9.64e-06
neuron projection development (GO:0031175)	630	163	55.51	+	2.94	4.98e-29
negative regulation of cell motility (GO:2000146)	245	63	21.59	+	2.92	2e-09
regulation of extent of cell growth (GO:0061387)	109	28	9.6	+	2.92	0.00832
cellular component morphogenesis (GO:0032989)	741	190	65.29	+	2.91	6e-34
regulation of stress-activated MAPK cascade (GO:0032872)	207	53	18.24	+	2.91	1.8e-07
negative regulation of cytoskeleton organization (GO:0051494)	129	33	11.37	+	2.9	0.00104
regulation of cell morphogenesis (GO:0022604)	462	118	40.71	+	2.9	1.06e-19
muscle cell development (GO:0055001)	149	38	13.13	+	2.89	0.000129
regulation of supramolecular fiber organization (GO:1902903)	306	78	26.96	+	2.89	4.52e-12
regulation of stress-activated protein kinase signaling cascade (GO:0070302)	208	53	18.33	+	2.89	2.14e-07
regulation of embryonic development (GO:0045995)	122	31	10.75	+	2.88	0.00283
regulation of actin filament-based process (GO:0032970)	339	86	29.87	+	2.88	1.87e-13
cartilage development (GO:0051216)	150	38	13.22	+	2.88	0.000153
negative regulation of cellular component movement (GO:0051271)	261	66	23	+	2.87	1.13e-09
biological adhesion (GO:0022610)	768	194	67.67	+	2.87	6.83e-34
cell migration (GO:0016477)	749	189	66	+	2.86	7.41e-33
tube morphogenesis (GO:0035239)	389	98	34.28	+	2.86	1.68e-15
positive regulation of protein complex assembly (GO:0031334)	203	51	17.89	+	2.85	8.16e-07
regulation of actin cytoskeleton organization (GO:0032956)	295	74	25.99	+	2.85	5.6e-11
cell adhesion (GO:0007155)	758	190	66.79	+	2.84	1.11e-32
supramolecular fiber organization (GO:0097435)	379	95	33.4	+	2.84	8.31e-15
regulation of neural precursor cell proliferation (GO:2000177)	104	26	9.16	+	2.84	0.0321
regulation of vasculature development (GO:1901342)	264	66	23.26	+	2.84	1.87e-09
leukocyte chemotaxis (GO:0030595)	116	29	10.22	+	2.84	0.00914
connective tissue development (GO:0061448)	200	50	17.62	+	2.84	1.46e-06
positive regulation of endocytosis (GO:0045807)	148	37	13.04	+	2.84	0.000325
regulation of MAP kinase activity (GO:0043405)	281	70	24.76	+	2.83	4.15e-10
camera-type eye morphogenesis (GO:0048593)	125	31	11.01	+	2.81	0.00468
regulation of angiogenesis (GO:0045765)	238	59	20.97	+	2.81	4.8e-08
cerebral cortex development (GO:0021987)	105	26	9.25	+	2.81	0.0378
urogenital system development (GO:0001655)	307	76	27.05	+	2.81	4.69e-11
respiratory tube development (GO:0030323)	198	49	17.45	+	2.81	3.08e-06
morphogenesis of an epithelium (GO:0002009)	485	120	42.74	+	2.81	5.59e-19
epithelial tube morphogenesis (GO:0060562)	348	86	30.66	+	2.8	8.36e-13
tissue morphogenesis (GO:0048729)	587	145	51.72	+	2.8	1.71e-23
axonogenesis (GO:0007409)	308	76	27.14	+	2.8	5.52e-11
striated muscle tissue development (GO:0014706)	304	75	26.79	+	2.8	8.39e-11
regulation of organ morphogenesis (GO:2000027)	199	49	17.53	+	2.79	3.62e-06
muscle structure development (GO:0061061)	463	114	40.8	+	2.79	9.96e-18
axon development (GO:0061564)	329	81	28.99	+	2.79	8.01e-12
lung development (GO:0030324)	195	48	17.18	+	2.79	5.49e-06
positive regulation of neuron projection development (GO:0010976)	317	78	27.93	+	2.79	2.81e-11
kidney epithelium development (GO:0072073)	126	31	11.1	+	2.79	0.00551
regulation of protein polymerization (GO:0032271)	180	44	15.86	+	2.77	3.4e-05
muscle tissue development (GO:0060537)	320	78	28.2	+	2.77	4.56e-11
tube development (GO:0035295)	628	153	55.34	+	2.76	2.33e-24
regulation of actin filament organization (GO:0110053)	230	56	20.27	+	2.76	3.19e-07
positive regulation of cytoskeleton organization (GO:0051495)	189	46	16.65	+	2.76	1.74e-05
regulation of muscle contraction (GO:0006937)	148	36	13.04	+	2.76	0.000947
cell growth (GO:0016049)	136	33	11.98	+	2.75	0.0033
regulation of anatomical structure morphogenesis (GO:0022603)	952	231	83.89	+	2.75	1.76e-38
regulation of cell morphogenesis involved in differentiation (GO:0010769)	297	72	26.17	+	2.75	6.55e-10
positive regulation of cell projection organization (GO:0031346)	413	100	36.39	+	2.75	9.79e-15
regulation of cytoskeleton organization (GO:0051493)	459	111	40.44	+	2.74	1.28e-16
striated muscle cell differentiation (GO:0051146)	200	48	17.62	+	2.72	1.22e-05
cellular response to growth factor stimulus (GO:0071363)	359	86	31.63	+	2.72	4.82e-12
response to growth factor (GO:0070848)	372	89	32.78	+	2.72	1.6e-12
regulation of muscle cell differentiation (GO:0051147)	184	44	16.21	+	2.71	6.39e-05
regulation of striated muscle cell differentiation (GO:0051153)	113	27	9.96	+	2.71	0.0473
establishment or maintenance of cell polarity (GO:0007163)	168	40	14.8	+	2.7	0.000336
cytoskeleton-dependent intracellular transport (GO:0030705)	139	33	12.25	+	2.69	0.00528
regulation of transmembrane receptor protein serine/threonine kinase signaling pathway (GO:0090092)	215	51	18.94	+	2.69	5.56e-06
regulation of neuron projection development (GO:0010975)	523	124	46.08	+	2.69	3.34e-18
regulation of epithelial cell differentiation (GO:0030856)	135	32	11.9	+	2.69	0.00801
positive regulation of MAPK cascade (GO:0043410)	469	111	41.33	+	2.69	6.08e-16
response to tumor necrosis factor (GO:0034612)	123	29	10.84	+	2.68	0.028
negative regulation of locomotion (GO:0040013)	280	66	24.67	+	2.68	2.36e-08
epithelial cell development (GO:0002064)	208	49	18.33	+	2.67	1.48e-05
neuron migration (GO:0001764)	136	32	11.98	+	2.67	0.00934
positive regulation of nucleocytoplasmic transport (GO:0046824)	119	28	10.49	+	2.67	0.0424
forebrain development (GO:0030900)	354	83	31.19	+	2.66	4.92e-11
vascular process in circulatory system (GO:0003018)	192	45	16.92	+	2.66	7.78e-05
brain development (GO:0007420)	569	133	50.14	+	2.65	3.31e-19
head development (GO:0060322)	613	143	54.01	+	2.65	8.44e-21
developmental growth (GO:0048589)	395	92	34.81	+	2.64	2.42e-12
cytoskeleton organization (GO:0007010)	890	207	78.42	+	2.64	1.64e-31
embryonic organ development (GO:0048568)	465	108	40.97	+	2.64	7.19e-15
regulation of plasma membrane bounded cell projection assembly (GO:0120032)	168	39	14.8	+	2.63	0.000933
positive regulation of chemotaxis (GO:0050921)	134	31	11.81	+	2.63	0.0191
regulation of GTPase activity (GO:0043087)	281	65	24.76	+	2.63	7.53e-08
positive regulation of protein serine/threonine kinase activity (GO:0071902)	290	67	25.55	+	2.62	3.81e-08
localization of cell (GO:0051674)	853	197	75.16	+	2.62	2.1e-29
cell motility (GO:0048870)	853	197	75.16	+	2.62	2.1e-29
skeletal system development (GO:0001501)	446	103	39.3	+	2.62	6.81e-14
neuron development (GO:0048666)	772	178	68.02	+	2.62	4.01e-26
regulation of microtubule cytoskeleton organization (GO:0070507)	165	38	14.54	+	2.61	0.00164
regulation of protein localization to membrane (GO:1905475)	139	32	12.25	+	2.61	0.0146
respiratory system development (GO:0060541)	226	52	19.91	+	2.61	1.05e-05
chemotaxis (GO:0006935)	422	97	37.18	+	2.61	8.4e-13
negative regulation of Wnt signaling pathway (GO:0030178)	135	31	11.9	+	2.61	0.0221
regulation of cell projection assembly (GO:0060491)	170	39	14.98	+	2.6	0.00125
regulation of actin polymerization or depolymerization (GO:0008064)	157	36	13.83	+	2.6	0.00374
taxis (GO:0042330)	424	97	37.36	+	2.6	1.12e-12
regulation of plasma membrane bounded cell projection organization (GO:0120035)	674	154	59.39	+	2.59	9.39e-22
bone development (GO:0060348)	171	39	15.07	+	2.59	0.00145
regulation of actin filament length (GO:0030832)	158	36	13.92	+	2.59	0.00432
positive regulation of cellular component biogenesis (GO:0044089)	479	109	42.21	+	2.58	2.04e-14
locomotion (GO:0040011)	1051	239	92.61	+	2.58	1.47e-35
animal organ morphogenesis (GO:0009887)	928	211	81.77	+	2.58	7.36e-31
regulation of microtubule-based process (GO:0032886)	198	45	17.45	+	2.58	0.000188
cellular response to acid chemical (GO:0071229)	154	35	13.57	+	2.58	0.00653
striated muscle cell development (GO:0055002)	132	30	11.63	+	2.58	0.0387
regulation of cell projection organization (GO:0031344)	683	155	60.18	+	2.58	1.26e-21
embryonic organ morphogenesis (GO:0048562)	309	70	27.23	+	2.57	3.03e-08
transmembrane receptor protein serine/threonine kinase signaling pathway (GO:0007178)	181	41	15.95	+	2.57	0.000846
eye morphogenesis (GO:0048592)	159	36	14.01	+	2.57	0.00499
regulation of muscle system process (GO:0090257)	217	49	19.12	+	2.56	5.55e-05
negative regulation of cell adhesion (GO:0007162)	253	57	22.29	+	2.56	3.64e-06
hindbrain development (GO:0030902)	151	34	13.31	+	2.56	0.0114
plasma membrane bounded cell projection organization (GO:0120036)	969	218	85.38	+	2.55	2.21e-31
regulation of neuron differentiation (GO:0045664)	682	153	60.09	+	2.55	8.05e-21
positive regulation of neurogenesis (GO:0050769)	509	114	44.85	+	2.54	1.04e-14
positive regulation of GTPase activity (GO:0043547)	210	47	18.5	+	2.54	0.000145
response to hypoxia (GO:0001666)	179	40	15.77	+	2.54	0.00169
regulation of neurogenesis (GO:0050767)	828	185	72.96	+	2.54	1.11e-25
movement of cell or subcellular component (GO:0006928)	1213	271	106.88	+	2.54	1.14e-39
muscle organ development (GO:0007517)	269	60	23.7	+	2.53	1.86e-06
regulation of blood vessel diameter (GO:0097746)	157	35	13.83	+	2.53	0.00999
regulation of tube diameter (GO:0035296)	157	35	13.83	+	2.53	0.00999
response to decreased oxygen levels (GO:0036293)	184	41	16.21	+	2.53	0.00129
anatomical structure formation involved in morphogenesis (GO:0048646)	854	190	75.25	+	2.52	2.97e-26
regulation of leukocyte migration (GO:0002685)	180	40	15.86	+	2.52	0.00195
regulation of cell development (GO:0060284)	955	212	84.15	+	2.52	1.28e-29
positive regulation of neuron differentiation (GO:0045666)	410	91	36.13	+	2.52	5.59e-11
neural tube development (GO:0021915)	185	41	16.3	+	2.52	0.00148
positive regulation of cell growth (GO:0030307)	167	37	14.72	+	2.51	0.0058
cell projection organization (GO:0030030)	1007	223	88.73	+	2.51	3.15e-31
regulation of smooth muscle cell proliferation (GO:0048660)	140	31	12.34	+	2.51	0.0451
response to mechanical stimulus (GO:0009612)	140	31	12.34	+	2.51	0.0451
cell chemotaxis (GO:0060326)	172	38	15.16	+	2.51	0.00442
regulation of protein complex assembly (GO:0043254)	376	83	33.13	+	2.51	1.15e-09
positive regulation of developmental growth (GO:0048639)	195	43	17.18	+	2.5	0.00086
positive regulation of binding (GO:0051099)	186	41	16.39	+	2.5	0.0017
regulation of blood vessel size (GO:0050880)	168	37	14.8	+	2.5	0.00665
skeletal system morphogenesis (GO:0048705)	232	51	20.44	+	2.49	6.46e-05
neuron differentiation (GO:0030182)	947	208	83.44	+	2.49	2.23e-28
mesenchyme development (GO:0060485)	187	41	16.48	+	2.49	0.00195
regulation of tube size (GO:0035150)	169	37	14.89	+	2.48	0.00762
negative regulation of neuron projection development (GO:0010977)	151	33	13.31	+	2.48	0.0299
positive regulation of ERK1 and ERK2 cascade (GO:0070374)	197	43	17.36	+	2.48	0.00113
wound healing (GO:0042060)	266	58	23.44	+	2.47	8.33e-06
anatomical structure morphogenesis (GO:0009653)	2041	445	179.84	+	2.47	2.9e-67
epithelium development (GO:0060429)	992	216	87.41	+	2.47	4.07e-29
circulatory system process (GO:0003013)	382	83	33.66	+	2.47	2.59e-09
generation of neurons (GO:0048699)	1500	325	132.17	+	2.46	4.75e-46
negative regulation of cell projection organization (GO:0031345)	180	39	15.86	+	2.46	0.00504
positive regulation of cell development (GO:0010720)	582	126	51.28	+	2.46	2.1e-15
regulation of chemotaxis (GO:0050920)	185	40	16.3	+	2.45	0.00383
regulation of extrinsic apoptotic signaling pathway (GO:2001236)	162	35	14.27	+	2.45	0.0197
response to wounding (GO:0009611)	324	70	28.55	+	2.45	2.36e-07
regulation of MAPK cascade (GO:0043408)	676	146	59.57	+	2.45	3.18e-18
regulation of nervous system development (GO:0051960)	924	199	81.42	+	2.44	6.41e-26
regulation of cellular component biogenesis (GO:0044087)	841	181	74.1	+	2.44	3.29e-23
embryonic morphogenesis (GO:0048598)	600	129	52.87	+	2.44	1.34e-15
regulation of developmental growth (GO:0048638)	349	75	30.75	+	2.44	5.95e-08
blood circulation (GO:0008015)	377	81	33.22	+	2.44	8.7e-09
positive regulation of nervous system development (GO:0051962)	575	123	50.67	+	2.43	1.41e-14
camera-type eye development (GO:0043010)	304	65	26.79	+	2.43	1.8e-06
growth (GO:0040007)	449	96	39.56	+	2.43	9.06e-11
neurogenesis (GO:0022008)	1600	342	140.98	+	2.43	1.46e-47
synapse organization (GO:0050808)	178	38	15.68	+	2.42	0.00984
telencephalon development (GO:0021537)	225	48	19.83	+	2.42	0.000424
eye development (GO:0001654)	347	74	30.58	+	2.42	1.16e-07
regulation of protein serine/threonine kinase activity (GO:0071900)	408	87	35.95	+	2.42	1.87e-09
enzyme linked receptor protein signaling pathway (GO:0007167)	530	113	46.7	+	2.42	4.56e-13
regulation of cell adhesion (GO:0030155)	648	138	57.1	+	2.42	1.52e-16
gliogenesis (GO:0042063)	202	43	17.8	+	2.42	0.00218
positive regulation of response to external stimulus (GO:0032103)	273	58	24.06	+	2.41	2.08e-05
activation of protein kinase activity (GO:0032147)	226	48	19.91	+	2.41	0.000483
regulation of ERK1 and ERK2 cascade (GO:0070372)	278	59	24.5	+	2.41	1.58e-05
leukocyte migration (GO:0050900)	185	39	16.3	+	2.39	0.00966
regulation of anatomical structure size (GO:0090066)	504	106	44.41	+	2.39	1.04e-11
regulation of Wnt signaling pathway (GO:0030111)	253	53	22.29	+	2.38	0.000156
positive regulation of protein kinase activity (GO:0045860)	416	87	36.66	+	2.37	5.17e-09
cell development (GO:0048468)	1546	323	136.23	+	2.37	1.67e-42
central nervous system development (GO:0007417)	749	156	66	+	2.36	3.44e-18
response to oxygen levels (GO:0070482)	197	41	17.36	+	2.36	0.00714
positive regulation of cell differentiation (GO:0045597)	996	207	87.76	+	2.36	3.73e-25
negative regulation of neuron differentiation (GO:0045665)	231	48	20.35	+	2.36	0.000907
regulation of protein binding (GO:0043393)	217	45	19.12	+	2.35	0.00236
regulation of response to wounding (GO:1903034)	169	35	14.89	+	2.35	0.0484
negative regulation of cell development (GO:0010721)	338	70	29.78	+	2.35	1.4e-06
tube formation (GO:0035148)	169	35	14.89	+	2.35	0.0484
regulation of cellular component size (GO:0032535)	344	71	30.31	+	2.34	1.2e-06
regulation of blood circulation (GO:1903522)	223	46	19.65	+	2.34	0.00202
positive regulation of cell adhesion (GO:0045785)	374	77	32.95	+	2.34	2.26e-07
tissue development (GO:0009888)	1526	314	134.46	+	2.34	7.56e-40
regulation of cell size (GO:0008361)	175	36	15.42	+	2.33	0.0414
cellular response to organonitrogen compound (GO:0071417)	355	73	31.28	+	2.33	7.78e-07
regulation of nucleocytoplasmic transport (GO:0046822)	214	44	18.86	+	2.33	0.00397
regulation of peptidyl-tyrosine phosphorylation (GO:0050730)	240	49	21.15	+	2.32	0.00112
sensory organ development (GO:0007423)	545	111	48.02	+	2.31	1.81e-11
sensory organ morphogenesis (GO:0090596)	280	57	24.67	+	2.31	0.000122
regulation of endocytosis (GO:0030100)	236	48	20.8	+	2.31	0.00167
transmembrane receptor protein tyrosine kinase signaling pathway (GO:0007169)	345	70	30.4	+	2.3	3.27e-06
regulation of multicellular organismal development (GO:2000026)	1864	377	164.25	+	2.3	1.41e-47
regulation of canonical Wnt signaling pathway (GO:0060828)	188	38	16.57	+	2.29	0.0341
nervous system development (GO:0007399)	2106	425	185.57	+	2.29	1.4e-54
negative regulation of developmental process (GO:0051093)	922	186	81.24	+	2.29	8.68e-21
positive regulation of kinase activity (GO:0033674)	452	91	39.83	+	2.28	1.17e-08
negative regulation of cell differentiation (GO:0045596)	689	138	60.71	+	2.27	2.36e-14
cellular response to nitrogen compound (GO:1901699)	435	87	38.33	+	2.27	5.08e-08
myeloid cell differentiation (GO:0030099)	215	43	18.94	+	2.27	0.0107
regulation of cell differentiation (GO:0045595)	1698	339	149.62	+	2.27	7.76e-41
positive regulation of developmental process (GO:0051094)	1355	270	119.4	+	2.26	3.49e-31
protein autophosphorylation (GO:0046777)	201	40	17.71	+	2.26	0.0277
regulation of developmental process (GO:0050793)	2383	474	209.98	+	2.26	2.41e-60
positive regulation of intracellular signal transduction (GO:1902533)	886	176	78.07	+	2.25	8.58e-19
microtubule cytoskeleton organization (GO:0000226)	388	77	34.19	+	2.25	1.18e-06
positive regulation of cellular component organization (GO:0051130)	1220	242	107.5	+	2.25	3.56e-27
chordate embryonic development (GO:0043009)	701	139	61.77	+	2.25	3.98e-14
response to acid chemical (GO:0001101)	227	45	20	+	2.25	0.00774
epithelial cell differentiation (GO:0030855)	495	98	43.62	+	2.25	4.11e-09
regulation of cell growth (GO:0001558)	385	76	33.92	+	2.24	1.95e-06
embryo development ending in birth or egg hatching (GO:0009792)	710	140	62.56	+	2.24	4.72e-14
positive regulation of growth (GO:0045927)	275	54	24.23	+	2.23	0.000891
ossification (GO:0001503)	235	46	20.71	+	2.22	0.00823
embryo development (GO:0009790)	1058	207	93.23	+	2.22	6.24e-22
negative regulation of neurogenesis (GO:0050768)	297	58	26.17	+	2.22	0.000367
positive regulation of cellular protein localization (GO:1903829)	381	74	33.57	+	2.2	6.66e-06
in utero embryonic development (GO:0001701)	428	83	37.71	+	2.2	6.74e-07
small GTPase mediated signal transduction (GO:0007264)	227	44	20	+	2.2	0.0179
cellular response to endogenous stimulus (GO:0071495)	805	156	70.93	+	2.2	2.51e-15
negative regulation of nervous system development (GO:0051961)	320	62	28.2	+	2.2	0.000168
anterior/posterior pattern specification (GO:0009952)	217	42	19.12	+	2.2	0.0312
response to molecule of bacterial origin (GO:0002237)	254	49	22.38	+	2.19	0.00556
regulation of protein kinase activity (GO:0045859)	648	125	57.1	+	2.19	1.47e-11
positive regulation of ion transport (GO:0043270)	280	54	24.67	+	2.19	0.00155
peptidyl-lysine modification (GO:0018205)	223	43	19.65	+	2.19	0.0264
regulation of cellular component organization (GO:0051128)	2336	450	205.84	+	2.19	7.93e-53
ear development (GO:0043583)	224	43	19.74	+	2.18	0.0294
reproductive structure development (GO:0048608)	417	80	36.74	+	2.18	2.4e-06
sex differentiation (GO:0007548)	245	47	21.59	+	2.18	0.0108
negative regulation of multicellular organismal process (GO:0051241)	1137	218	100.19	+	2.18	3.4e-22
response to drug (GO:0042493)	225	43	19.83	+	2.17	0.0328
positive regulation of protein phosphorylation (GO:0001934)	911	174	80.27	+	2.17	7.77e-17
positive regulation of signal transduction (GO:0009967)	1334	254	117.55	+	2.16	4.1e-26
reproductive system development (GO:0061458)	421	80	37.1	+	2.16	3.68e-06
positive regulation of multicellular organismal process (GO:0051240)	1633	310	143.89	+	2.15	9.13e-33
protein phosphorylation (GO:0006468)	744	141	65.56	+	2.15	8.56e-13
positive regulation of intracellular protein transport (GO:0090316)	254	48	22.38	+	2.14	0.0125
secretion by cell (GO:0032940)	378	71	33.31	+	2.13	5.52e-05
response to lipopolysaccharide (GO:0032496)	235	44	20.71	+	2.12	0.0421
covalent chromatin modification (GO:0016569)	438	82	38.59	+	2.12	4.39e-06
positive regulation of phosphorylation (GO:0042327)	957	179	84.33	+	2.12	1.68e-16
response to endogenous stimulus (GO:0009719)	961	179	84.68	+	2.11	2.55e-16
regulation of cellular protein localization (GO:1903827)	596	111	52.52	+	2.11	5.13e-09
regulation of multicellular organismal process (GO:0051239)	2784	517	245.31	+	2.11	1.47e-57
positive regulation of phosphorus metabolic process (GO:0010562)	1083	201	95.43	+	2.11	1.43e-18
positive regulation of phosphate metabolic process (GO:0045937)	1083	201	95.43	+	2.11	1.43e-18
cellular response to oxygen-containing compound (GO:1901701)	714	132	62.91	+	2.1	5.22e-11
regulation of binding (GO:0051098)	357	66	31.46	+	2.1	0.000331
skin development (GO:0043588)	244	45	21.5	+	2.09	0.0481
cognition (GO:0050890)	293	54	25.82	+	2.09	0.00602
regulation of kinase activity (GO:0043549)	711	131	62.65	+	2.09	8.47e-11
microtubule-based process (GO:0007017)	560	103	49.34	+	2.09	7.17e-08
histone modification (GO:0016570)	321	59	28.28	+	2.09	0.00206
positive regulation of intracellular transport (GO:0032388)	316	58	27.84	+	2.08	0.00271
negative regulation of signal transduction (GO:0009968)	1091	200	96.13	+	2.08	7.24e-18
learning or memory (GO:0007611)	262	48	23.09	+	2.08	0.0284
regulation of system process (GO:0044057)	493	90	43.44	+	2.07	2.16e-06
positive regulation of transferase activity (GO:0051347)	528	96	46.52	+	2.06	6.73e-07
positive regulation of protein modification process (GO:0031401)	1112	202	97.98	+	2.06	1.21e-17
positive regulation of cell communication (GO:0010647)	1503	273	132.44	+	2.06	2.96e-25
regulation of intracellular signal transduction (GO:1902531)	1570	285	138.34	+	2.06	1.54e-26
negative regulation of phosphorylation (GO:0042326)	447	81	39.39	+	2.06	2.34e-05
regulation of protein phosphorylation (GO:0001932)	1321	239	116.4	+	2.05	2.45e-21
regulation of signal transduction (GO:0009966)	2516	455	221.7	+	2.05	4.08e-46
intracellular signal transduction (GO:0035556)	1261	228	111.11	+	2.05	3.88e-20
negative regulation of phosphorus metabolic process (GO:0010563)	581	105	51.19	+	2.05	1.21e-07
negative regulation of phosphate metabolic process (GO:0045936)	581	105	51.19	+	2.05	1.21e-07
negative regulation of protein phosphorylation (GO:0001933)	405	73	35.69	+	2.05	0.000173
positive regulation of signaling (GO:0023056)	1510	272	133.05	+	2.04	1.33e-24
regulation of organelle organization (GO:0033043)	1163	209	102.48	+	2.04	7.61e-18
regulation of epithelial cell proliferation (GO:0050678)	324	58	28.55	+	2.03	0.00589
regulation of response to external stimulus (GO:0032101)	671	120	59.13	+	2.03	7.97e-09
regulation of phosphorylation (GO:0042325)	1427	255	125.74	+	2.03	2.69e-22
positive regulation of molecular function (GO:0044093)	1350	241	118.96	+	2.03	8.72e-21
regulation of localization (GO:0032879)	2609	464	229.89	+	2.02	2.71e-45
system development (GO:0048731)	3957	703	348.67	+	2.02	7.36e-77
cell surface receptor signaling pathway involved in cell-cell signaling (GO:1905114)	288	51	25.38	+	2.01	0.036
regulation of neuron death (GO:1901214)	339	60	29.87	+	2.01	0.00546
positive regulation of catalytic activity (GO:0043085)	1014	179	89.35	+	2	4.7e-14
leukocyte differentiation (GO:0002521)	346	61	30.49	+	2	0.00501
cell proliferation (GO:0008283)	562	99	49.52	+	2	1.78e-06
animal organ development (GO:0048513)	2811	495	247.69	+	2	7.61e-48
cell differentiation (GO:0030154)	3446	605	303.64	+	1.99	3.01e-61
positive regulation of hydrolase activity (GO:0051345)	479	84	42.21	+	1.99	5.1e-05
response to peptide (GO:1901652)	291	51	25.64	+	1.99	0.0475
cellular response to organic substance (GO:0071310)	1593	279	140.37	+	1.99	1.68e-23
negative regulation of cellular component organization (GO:0051129)	640	112	56.39	+	1.99	1.67e-07
positive regulation of nucleic acid-templated transcription (GO:1903508)	1415	247	124.68	+	1.98	4.13e-20
positive regulation of transcription, DNA-templated (GO:0045893)	1415	247	124.68	+	1.98	4.13e-20
positive regulation of transport (GO:0051050)	1037	181	91.38	+	1.98	8.88e-14
negative regulation of signaling (GO:0023057)	1221	213	107.59	+	1.98	8.75e-17
positive regulation of RNA biosynthetic process (GO:1902680)	1416	247	124.77	+	1.98	4.53e-20
regulation of phosphorus metabolic process (GO:0051174)	1674	292	147.5	+	1.98	1.52e-24
cellular developmental process (GO:0048869)	3515	613	309.72	+	1.98	3.01e-61
negative regulation of cell communication (GO:0010648)	1217	212	107.24	+	1.98	1.28e-16
positive regulation of organelle organization (GO:0010638)	598	104	52.69	+	1.97	1.24e-06
regulation of cell communication (GO:0010646)	2848	495	250.95	+	1.97	3.05e-46
regulation of intracellular protein transport (GO:0033157)	374	65	32.95	+	1.97	0.00352
regulation of phosphate metabolic process (GO:0019220)	1669	290	147.06	+	1.97	4.44e-24
regulation of signaling (GO:0023051)	2870	498	252.89	+	1.97	2.17e-46
gland development (GO:0048732)	392	68	34.54	+	1.97	0.00205
response to inorganic substance (GO:0010035)	353	61	31.1	+	1.96	0.00944
regulation of growth (GO:0040008)	660	114	58.16	+	1.96	2.37e-07
inflammatory response (GO:0006954)	418	72	36.83	+	1.95	0.00119
regulation of metal ion transport (GO:0010959)	389	67	34.28	+	1.95	0.0032
regulation of cellular localization (GO:0060341)	913	157	80.45	+	1.95	5.13e-11
modulation of chemical synaptic transmission (GO:0050804)	361	62	31.81	+	1.95	0.0094
regulation of protein localization (GO:0032880)	1032	177	90.93	+	1.95	1.05e-12
response to oxygen-containing compound (GO:1901700)	1121	192	98.78	+	1.94	5.42e-14
negative regulation of intracellular signal transduction (GO:1902532)	505	86	44.5	+	1.93	0.000123
positive regulation of RNA metabolic process (GO:0051254)	1492	254	131.47	+	1.93	2.42e-19
regulation of protein modification process (GO:0031399)	1645	280	144.95	+	1.93	9.33e-22
regulation of vesicle-mediated transport (GO:0060627)	483	82	42.56	+	1.93	0.000301
response to cytokine (GO:0034097)	655	111	57.72	+	1.92	1.28e-06
cell projection assembly (GO:0030031)	337	57	29.69	+	1.92	0.0389
regulation of transferase activity (GO:0051338)	816	138	71.9	+	1.92	7.93e-09
positive regulation of protein transport (GO:0051222)	503	85	44.32	+	1.92	0.000207
cell surface receptor signaling pathway (GO:0007166)	1699	287	149.71	+	1.92	6.39e-22
chromatin organization (GO:0006325)	604	102	53.22	+	1.92	8.58e-06
positive regulation of response to stimulus (GO:0048584)	1928	325	169.89	+	1.91	2.45e-25
hemopoiesis (GO:0030097)	612	103	53.93	+	1.91	8.46e-06
regulation of intracellular transport (GO:0032386)	531	89	46.79	+	1.9	0.00014
positive regulation of apoptotic process (GO:0043065)	591	99	52.08	+	1.9	2.26e-05
positive regulation of programmed cell death (GO:0043068)	597	100	52.6	+	1.9	1.88e-05
multicellular organism development (GO:0007275)	4520	757	398.28	+	1.9	4.06e-73
positive regulation of macromolecule biosynthetic process (GO:0010557)	1661	277	146.36	+	1.89	3.37e-20
cellular response to organic cyclic compound (GO:0071407)	384	64	33.84	+	1.89	0.0167
regulation of hemopoiesis (GO:1903706)	361	60	31.81	+	1.89	0.0374
negative regulation of response to stimulus (GO:0048585)	1415	235	124.68	+	1.88	2.65e-16
positive regulation of biosynthetic process (GO:0009891)	1833	304	161.51	+	1.88	3.01e-22
positive regulation of cellular biosynthetic process (GO:0031328)	1797	298	158.34	+	1.88	1.05e-21
positive regulation of gene expression (GO:0010628)	1781	295	156.93	+	1.88	2.31e-21
positive regulation of establishment of protein localization (GO:1904951)	515	85	45.38	+	1.87	0.000559
anatomical structure development (GO:0048856)	4811	794	423.92	+	1.87	3.84e-75
cellular response to chemical stimulus (GO:0070887)	2000	330	176.23	+	1.87	3.24e-24
positive regulation of nucleobase-containing compound metabolic process (GO:0045935)	1745	287	153.76	+	1.87	3.3e-20
positive regulation of cell death (GO:0010942)	651	107	57.36	+	1.87	1.39e-05
positive regulation of transcription from RNA polymerase II promoter (GO:0045944)	1121	184	98.78	+	1.86	1.47e-11
regulation of hydrolase activity (GO:0051336)	905	148	79.74	+	1.86	1.34e-08
behavior (GO:0007610)	636	104	56.04	+	1.86	3.06e-05
positive regulation of cell proliferation (GO:0008284)	888	145	78.25	+	1.85	2.54e-08
positive regulation of cellular protein metabolic process (GO:0032270)	1393	227	122.74	+	1.85	1.09e-14
secretion (GO:0046903)	485	79	42.74	+	1.85	0.00268
hematopoietic or lymphoid organ development (GO:0048534)	670	109	59.04	+	1.85	1.68e-05
negative regulation of cell proliferation (GO:0008285)	646	105	56.92	+	1.84	3.5e-05
developmental process (GO:0032502)	5139	834	452.82	+	1.84	5.7e-77
regulation of response to stimulus (GO:0048583)	3389	549	298.62	+	1.84	2.54e-43
regulation of cell proliferation (GO:0042127)	1570	254	138.34	+	1.84	1.73e-16
response to lipid (GO:0033993)	588	95	51.81	+	1.83	0.000253
regulation of homeostatic process (GO:0032844)	497	80	43.79	+	1.83	0.00356
regulation of protein secretion (GO:0050708)	429	69	37.8	+	1.83	0.0223
regulation of catalytic activity (GO:0050790)	1724	277	151.91	+	1.82	6.07e-18
negative regulation of cell death (GO:0060548)	978	157	86.18	+	1.82	1.1e-08
regulation of response to stress (GO:0080134)	1142	183	100.63	+	1.82	1.51e-10
regulation of cellular response to stress (GO:0080135)	569	91	50.14	+	1.82	0.000767
regulation of protein transport (GO:0051223)	782	125	68.91	+	1.81	3.07e-06
immune system development (GO:0002520)	701	112	61.77	+	1.81	2.65e-05
positive regulation of macromolecule metabolic process (GO:0010604)	2892	461	254.83	+	1.81	5.58e-33
phosphorylation (GO:0016310)	974	155	85.82	+	1.81	2.94e-08
positive regulation of nitrogen compound metabolic process (GO:0051173)	2817	448	248.22	+	1.8	1.42e-31
positive regulation of cellular metabolic process (GO:0031325)	2944	468	259.41	+	1.8	2.51e-33
negative regulation of transcription from RNA polymerase II promoter (GO:0000122)	800	127	70.49	+	1.8	3.33e-06
positive regulation of protein metabolic process (GO:0051247)	1487	236	131.03	+	1.8	4.31e-14
cellular response to cytokine stimulus (GO:0071345)	555	88	48.9	+	1.8	0.00178
negative regulation of transcription, DNA-templated (GO:0045892)	1098	174	96.75	+	1.8	1.77e-09
negative regulation of protein modification process (GO:0031400)	550	87	48.46	+	1.8	0.0023
regulation of transcription from RNA polymerase II promoter (GO:0006357)	1846	292	162.66	+	1.8	3.53e-18
regulation of cell death (GO:0010941)	1622	256	142.92	+	1.79	2.63e-15
positive regulation of metabolic process (GO:0009893)	3143	496	276.94	+	1.79	4.48e-35
regulation of secretion (GO:0051046)	774	122	68.2	+	1.79	1.12e-05
regulation of peptide transport (GO:0090087)	820	129	72.25	+	1.79	4.17e-06
positive regulation of cellular process (GO:0048522)	4899	770	431.67	+	1.78	1.62e-62
regulation of programmed cell death (GO:0043067)	1483	233	130.67	+	1.78	2.23e-13
regulation of apoptotic process (GO:0042981)	1465	230	129.09	+	1.78	4e-13
regulation of peptide secretion (GO:0002791)	465	73	40.97	+	1.78	0.0266
negative regulation of programmed cell death (GO:0043069)	881	138	77.63	+	1.78	1.33e-06
cell activation (GO:0001775)	563	88	49.61	+	1.77	0.0032
response to organic substance (GO:0010033)	2266	354	199.67	+	1.77	3.7e-22
negative regulation of apoptotic process (GO:0043066)	865	135	76.22	+	1.77	2.67e-06
negative regulation of nucleic acid-templated transcription (GO:1903507)	1115	174	98.25	+	1.77	6.2e-09
regulation of cytokine production (GO:0001817)	590	92	51.99	+	1.77	0.00193
negative regulation of RNA biosynthetic process (GO:1902679)	1116	174	98.34	+	1.77	6.67e-09
regulation of transport (GO:0051049)	1867	291	164.51	+	1.77	3.34e-17
negative regulation of cellular macromolecule biosynthetic process (GO:2000113)	1291	201	113.76	+	1.77	1.05e-10
regulation of molecular function (GO:0065009)	2312	359	203.72	+	1.76	4.34e-22
regulation of establishment of protein localization (GO:0070201)	806	125	71.02	+	1.76	1.78e-05
regulation of defense response (GO:0031347)	523	81	46.08	+	1.76	0.013
positive regulation of biological process (GO:0048518)	5414	833	477.05	+	1.75	1.26e-65
negative regulation of gene expression (GO:0010629)	1504	231	132.52	+	1.74	3.64e-12
negative regulation of biosynthetic process (GO:0009890)	1446	222	127.41	+	1.74	1.54e-11
negative regulation of cellular process (GO:0048523)	4281	657	377.22	+	1.74	1.69e-46
cellular component organization (GO:0016043)	4680	717	412.38	+	1.74	3.45e-52
response to organonitrogen compound (GO:0010243)	654	100	57.63	+	1.74	0.00141
negative regulation of cellular biosynthetic process (GO:0031327)	1415	216	124.68	+	1.73	6.86e-11
negative regulation of macromolecule biosynthetic process (GO:0010558)	1343	205	118.34	+	1.73	3.62e-10
developmental process involved in reproduction (GO:0003006)	652	99	57.45	+	1.72	0.00222
apoptotic process (GO:0006915)	791	120	69.7	+	1.72	0.000124
negative regulation of RNA metabolic process (GO:0051253)	1195	181	105.3	+	1.72	2.43e-08
response to abiotic stimulus (GO:0009628)	854	129	75.25	+	1.71	4.52e-05
negative regulation of biological process (GO:0048519)	4713	708	415.29	+	1.7	4.67e-48
regulation of cellular protein metabolic process (GO:0032268)	2307	345	203.28	+	1.7	2.39e-18
cell death (GO:0008219)	863	129	76.04	+	1.7	8.2e-05
negative regulation of cellular protein metabolic process (GO:0032269)	950	142	83.71	+	1.7	1.44e-05
regulation of secretion by cell (GO:1903530)	716	107	63.09	+	1.7	0.00155
negative regulation of protein metabolic process (GO:0051248)	1013	151	89.26	+	1.69	5.11e-06
cell-cell signaling (GO:0007267)	793	118	69.88	+	1.69	0.000449
regulation of biological quality (GO:0065008)	3309	491	291.57	+	1.68	4.42e-28
cellular component organization or biogenesis (GO:0071840)	4853	720	427.62	+	1.68	3.65e-47
programmed cell death (GO:0012501)	824	122	72.61	+	1.68	0.000346
negative regulation of catalytic activity (GO:0043086)	678	100	59.74	+	1.67	0.00686
regulation of protein metabolic process (GO:0051246)	2496	368	219.93	+	1.67	7.09e-19
response to external stimulus (GO:0009605)	1672	246	147.33	+	1.67	4.12e-11
response to nitrogen compound (GO:1901698)	770	113	67.85	+	1.67	0.00169
negative regulation of nucleobase-containing compound metabolic process (GO:0045934)	1351	197	119.04	+	1.65	6.43e-08
negative regulation of nitrogen compound metabolic process (GO:0051172)	2176	317	191.74	+	1.65	7.61e-15
transcription, DNA-templated (GO:0006351)	1907	277	168.04	+	1.65	2.67e-12
nucleic acid-templated transcription (GO:0097659)	1908	277	168.12	+	1.65	2.84e-12
RNA biosynthetic process (GO:0032774)	1911	277	168.39	+	1.65	3.44e-12
regulation of cell cycle (GO:0051726)	914	132	80.54	+	1.64	0.000383
organelle organization (GO:0006996)	2784	402	245.31	+	1.64	1.71e-19
peptidyl-amino acid modification (GO:0018193)	679	98	59.83	+	1.64	0.0217
negative regulation of macromolecule metabolic process (GO:0010605)	2300	331	202.66	+	1.63	6.3e-15
negative regulation of cellular metabolic process (GO:0031324)	2339	336	206.1	+	1.63	4.17e-15
regulation of transcription, DNA-templated (GO:0006355)	3113	446	274.3	+	1.63	1.22e-21
regulation of RNA biosynthetic process (GO:2001141)	3134	448	276.15	+	1.62	1.43e-21
regulation of nucleic acid-templated transcription (GO:1903506)	3128	447	275.62	+	1.62	1.76e-21
cellular protein modification process (GO:0006464)	2215	315	195.17	+	1.61	2.73e-13
protein modification process (GO:0036211)	2215	315	195.17	+	1.61	2.73e-13
negative regulation of metabolic process (GO:0009892)	2549	361	224.6	+	1.61	1.28e-15
cell cycle process (GO:0022402)	700	99	61.68	+	1.61	0.0439
negative regulation of molecular function (GO:0044092)	964	136	84.94	+	1.6	0.000879
regulation of biosynthetic process (GO:0009889)	3849	543	339.15	+	1.6	1.95e-26
regulation of RNA metabolic process (GO:0051252)	3295	464	290.34	+	1.6	3.05e-21
regulation of cellular macromolecule biosynthetic process (GO:2000112)	3496	491	308.05	+	1.59	1.17e-22
regulation of macromolecule biosynthetic process (GO:0010556)	3599	505	317.13	+	1.59	1.94e-23
regulation of cellular biosynthetic process (GO:0031326)	3790	531	333.96	+	1.59	6.29e-25
regulation of gene expression (GO:0010468)	3862	541	340.3	+	1.59	1.5e-25
regulation of nucleobase-containing compound metabolic process (GO:0019219)	3659	511	322.41	+	1.58	2.39e-23
vesicle-mediated transport (GO:0016192)	1073	149	94.55	+	1.58	0.000541
macromolecule modification (GO:0043412)	2454	340	216.23	+	1.57	4.54e-13
regulation of cellular metabolic process (GO:0031323)	5465	756	481.55	+	1.57	6.09e-39
regulation of nitrogen compound metabolic process (GO:0051171)	5207	720	458.81	+	1.57	3.51e-36
regulation of primary metabolic process (GO:0080090)	5334	733	470	+	1.56	3.35e-36
response to chemical (GO:0042221)	3301	453	290.87	+	1.56	2.23e-18
regulation of macromolecule metabolic process (GO:0060255)	5350	731	471.41	+	1.55	3.38e-35
regulation of metabolic process (GO:0019222)	5800	788	511.07	+	1.54	1.91e-38
nucleobase-containing compound biosynthetic process (GO:0034654)	2143	289	188.83	+	1.53	3.79e-09
cellular component assembly (GO:0022607)	1999	269	176.14	+	1.53	3.59e-08
aromatic compound biosynthetic process (GO:0019438)	2217	293	195.35	+	1.5	2.44e-08
heterocycle biosynthetic process (GO:0018130)	2209	291	194.65	+	1.5	4.18e-08
cellular protein localization (GO:0034613)	1174	153	103.45	+	1.48	0.0136
phosphate-containing compound metabolic process (GO:0006796)	1628	212	143.45	+	1.48	0.00012
regulation of immune system process (GO:0002682)	1270	165	111.91	+	1.47	0.00623
localization (GO:0051179)	4604	596	405.68	+	1.47	2.59e-20
cellular macromolecule localization (GO:0070727)	1183	153	104.24	+	1.47	0.0205
cellular localization (GO:0051641)	1894	243	166.89	+	1.46	3.26e-05
protein localization (GO:0008104)	1735	222	152.88	+	1.45	0.000207
organic cyclic compound biosynthetic process (GO:1901362)	2322	296	204.6	+	1.45	8.99e-07
phosphorus metabolic process (GO:0006793)	1690	214	148.91	+	1.44	0.00082
homeostatic process (GO:0042592)	1425	180	125.56	+	1.43	0.0108
immune system process (GO:0002376)	1932	244	170.24	+	1.43	0.000114
regulation of cellular process (GO:0050794)	10342	1297	911.28	+	1.42	4.05e-65
cellular protein metabolic process (GO:0044267)	2740	342	241.43	+	1.42	2.65e-07
multicellular organismal process (GO:0032501)	7058	880	621.91	+	1.41	2.39e-30
cellular component biogenesis (GO:0044085)	2201	273	193.94	+	1.41	6.98e-05
macromolecule biosynthetic process (GO:0009059)	2727	337	240.29	+	1.4	1.2e-06
regulation of biological process (GO:0050789)	10941	1349	964.06	+	1.4	1.59e-65
signal transduction (GO:0007165)	4631	570	408.06	+	1.4	2.84e-14
response to stress (GO:0006950)	2886	354	254.3	+	1.39	8.6e-07
macromolecule localization (GO:0033036)	1991	243	175.44	+	1.39	0.00185
cell communication (GO:0007154)	5075	617	447.18	+	1.38	7.03e-15
cellular macromolecule biosynthetic process (GO:0034645)	2690	327	237.03	+	1.38	1.4e-05
signaling (GO:0023052)	4966	603	437.58	+	1.38	3.01e-14
cellular nitrogen compound biosynthetic process (GO:0044271)	2584	313	227.69	+	1.37	4.86e-05
biological regulation (GO:0065007)	11457	1387	1009.53	+	1.37	9.41e-64
cellular response to stimulus (GO:0051716)	6056	732	533.62	+	1.37	9.9e-19
RNA metabolic process (GO:0016070)	2673	322	235.53	+	1.37	4.86e-05
protein metabolic process (GO:0019538)	3471	415	305.85	+	1.36	3.72e-07
cellular macromolecule metabolic process (GO:0044260)	5440	631	479.34	+	1.32	5.52e-11
response to stimulus (GO:0050896)	7652	883	674.25	+	1.31	1.12e-18
gene expression (GO:0010467)	2976	343	262.23	+	1.31	0.00123
macromolecule metabolic process (GO:0043170)	6156	698	542.43	+	1.29	9.54e-11
nucleic acid metabolic process (GO:0090304)	3102	350	273.33	+	1.28	0.00672
establishment of localization (GO:0051234)	3607	405	317.83	+	1.27	0.00114
transport (GO:0006810)	3481	386	306.73	+	1.26	0.00864
cellular process (GO:0009987)	13793	1529	1215.37	+	1.26	2.15e-48
cellular biosynthetic process (GO:0044249)	3411	374	300.56	+	1.24	0.0379
organic substance biosynthetic process (GO:1901576)	3498	383	308.23	+	1.24	0.0319
organonitrogen compound metabolic process (GO:1901564)	4324	471	381.01	+	1.24	0.00275
nitrogen compound metabolic process (GO:0006807)	6835	731	602.26	+	1.21	2.85e-06
cellular metabolic process (GO:0044237)	7163	749	631.17	+	1.19	9.45e-05
primary metabolic process (GO:0044238)	7386	764	650.82	+	1.17	0.000399
organic substance metabolic process (GO:0071704)	7742	790	682.19	+	1.16	0.00202
metabolic process (GO:0008152)	8210	829	723.42	+	1.15	0.00457
biological_process (GO:0008150)	20554	1908	1811.11	+	1.05	1.18e-17
nervous system process (GO:0050877)	2128	109	187.51	-	0.58	5.15e-07
G-protein coupled receptor signaling pathway (GO:0007186)	1806	81	159.14	-	0.51	9.29e-09
Unclassified (UNCLASSIFIED)	1667	50	146.89	-	0.34	0
sensory perception (GO:0007600)	1769	49	155.88	-	0.31	5.07e-21
ncRNA metabolic process (GO:0034660)	407	11	35.86	-	0.31	0.00867
detection of stimulus involved in sensory perception (GO:0050906)	374	10	32.95	-	0.3	0.0213
ncRNA processing (GO:0034470)	306	7	26.96	-	0.26	0.041
detection of chemical stimulus (GO:0009593)	332	7	29.25	-	0.24	0.00699
cofactor metabolic process (GO:0051186)	306	5	26.96	-	< 0.2	0.00212
coenzyme metabolic process (GO:0006732)	245	4	21.59	-	< 0.2	0.0364
ribosome biogenesis (GO:0042254)	263	3	23.17	-	< 0.2	0.00157
detection of chemical stimulus involved in sensory perception (GO:0050907)	305	1	26.88	-	< 0.2	4.27e-07
sensory perception of chemical stimulus (GO:0007606)	1391	4	122.57	-	< 0.2	1.15e-44
sensory perception of smell (GO:0007608)	1104	2	97.28	-	< 0.2	2.12e-36

## Sheet: list of 347 genes
list of genes up-regulated in Hdac1 and Hdac2 KO HE
Pcdh9
Slco1a5
Gpr149
Kcnq3
Palmd
Col14a1
Gm15731
Kcnab1
Pcdh20
Gpr21
P4ha3
Ace
Mmp12
Sost
Foxc2
6330403L08Rik
Lgr6
Il7
Sorcs1
Slc35f1
Cybrd1
Ube2ql1
Wipf3
Npr3
Clvs1
Smad9
Mt2
Krt20
Fbxo40
Sorbs2
Met
Dgkk
Sh2d4b
Slit2
Runx1t1
Igfbp7
Mme
Tnfaip8l3
Dmd
Edn1
Aldh1a1
Ces1g
Olfm2
Six3os1
Cyp1b1
Nedd9
B3galt1
Plxna4
Pdlim3
Six3
C77370
Mfap3l
Igsf9b
Rnf165
Htr1b
Jag1
Slc2a13
Lpp
Gata4
Hrh1
Lifr
Wbscr17
Akap5
Ptchd1
Cacna2d1
Efcab5
Ablim3
Farp2
Zbtb20
Bmp6
Nkx2-5
Lrrc75b
Dach1
Bmper
Adh7
Pkhd1l1
Tmem245
Pik3ap1
Nox4
Adam12
Mical2
Fat1
Dock8
Parm1
Lhx6
Camk4
Synpo2l
Gpm6a
Dennd5b
Ccdc92
Hipk2
Nav2
Sertad4
Dcaf12l1
Cdc42ep3
Dync1i1
Tll1
Gm12904
Aff2
Nfat5
Plscr2
Cbl
Dst
Nav1
Sgcd
Tppp
Hoxa1
Col5a2
Bhlhe41
Esrp2
Foxa2
Prickle2
Ankrd44
Kcnmb1
Eya1
Ago3
Gm6088
Hap1
Slc40a1
Megf9
Kcnq1ot1
Ntn3
Pmepa1
Six2
Ypel2
Dgkh
Aox1
Fbxl7
Col11a1
Olr1
Igfbp3
Bmpr2
Tulp4
Myo1d
Ago4
Pdzd2
Osbpl6
Glis3
Gm9581
Mycl
Itga1
Tmod2
Sox17
Thbs1
Tnc
Thsd7a
Megf10
Ptprb
Rnf144b
Nfia
Dpysl3
Mbnl3
Fam163a
Zfp462
Gm20204
Bgn
Ptar1
Filip1l
Cpe
Adrb3
Nbea
Chrna7
Srpx2
Plcb1
A630033H20Rik
Zfp827
Zfp618
Palm3
Slco4a1
Chd9
Macf1
Gucy1a2
Lnpep
Sox6
Cxcl16
Mecom
Cd200
A430105I19Rik
Msrb3
Myl9
Stard9
Fblim1
Lcor
Rev3l
Tnks
Gpr126
Tnrc18
Smad6
Tnrc6b
Nhsl2
Unc5b
Pkd1
Palld
Nav3
Ino80d
Synj1
Atp7a
Zfp871
Chst2
Sh3bp5
Arid5b
Rspo3
Kmt2a
Tspan18
Nuak1
Ago2
Akap9
Rasl11b
Brwd3
Ptgfr
Ston1
Naalad2
Fryl
Gm6645
Col4a1
Phldb2
Ankrd52
Gm9938
Chn2
Tbx20
Zbtb37
Slc22a23
Kmt2d
Zfp704
2900026A02Rik
Gfod1
Pcdh7
Cpeb2
Tmed8
Asxl3
Gria4
Dagla
Gm608
Dram1
Plagl1
Kmt2c
Phc3
Pdlim5
Ubr5
Atxn1
Tmem2
Dock5
Fbn1
Specc1
Cdc42bpa
Wdfy3
Cnn1
Taok1
Ajuba
Smg1
Nbeal1
Cyb561
Mast4
Gabrb3
Soga1
Zfp697
Ptpn14
Synpo
Lyst
Tbc1d2
Steap2
Diap2
Purb
Myo5a
Ppip5k1
Notch4
Nrp2
Pcnx
Nhsl1
Lats2
Lrrn2
Chst15
Ubn2
Baz2b
Sat1
Herc2
4932438A13Rik
Lpar4
Efnb2
Dync2h1
AK129341
Tbc1d24
Ly75
Lmod1
Abl2
Skil
Shroom2
Slc5a3
Usp31
Herc1
Atp13a3
Crim1
Uhmk1
Syne2
Pcsk5
Mycbp2
Setd7
Rc3h1
Apc
Pard3b
Spats2l
Myo10
Ash1l
Hspa4l
Dhx57
Unc13b
Plxdc2
Wnk3
Tead1
Tmppe
Plekhg5
Hspa12a
Sall1
Vps13c
Enc1
Frrs1
Cep350
Cped1
Zfp568
Dopey1
Pls3
Aff4
Flnb
Mfsd6
Itgav
Fam13b
Btbd7
Armcx4
Shroom4
Lrrc58
2003-03-01
Scube3
Sesn3
Traf3
Luzp1
Trip11
Smad7
Setx
Mib1
Hook3
Scrn1
Cep170
Phactr2
Tet3
Lrp6
Rc3h2
Ppm1l

## Sheet: biol func of 347 genes
Analysis Type:	PANTHER Overrepresentation Test (release 20170413)
Annotation Version and Release Date:	GO Ontology database Released 2017-10-24
Analyzed List:	upload_1 (Mus musculus)
Reference List:	Mus musculus (all genes in database)
Bonferroni correction:	TRUE
Bonferroni count:	8542
GO biological process complete	Mus musculus - REFLIST (22221)	upload_1 (334)	upload_1 (expected)	upload_1 (over/under)	upload_1 (fold Enrichment)	upload_1 (P-value)
outflow tract morphogenesis (GO:0003151)	74	10	1.11	+	8.99	0.00224
nerve development (GO:0021675)	76	9	1.14	+	7.88	0.0258
regulation of smooth muscle cell migration (GO:0014910)	79	9	1.19	+	7.58	0.0352
regulation of BMP signaling pathway (GO:0030510)	93	10	1.4	+	7.15	0.0171
cardiac septum development (GO:0003279)	114	12	1.71	+	7	0.00204
negative regulation of transmembrane receptor protein serine/threonine kinase signaling pathway (GO:0090101)	103	10	1.55	+	6.46	0.0417
cardiac ventricle development (GO:0003231)	135	13	2.03	+	6.41	0.00176
cardiac chamber morphogenesis (GO:0003206)	134	12	2.01	+	5.96	0.0109
cardiocyte differentiation (GO:0035051)	123	11	1.85	+	5.95	0.0305
cardiac chamber development (GO:0003205)	179	16	2.69	+	5.95	0.000192
branching morphogenesis of an epithelial tube (GO:0048754)	159	14	2.39	+	5.86	0.00175
kidney epithelium development (GO:0072073)	126	11	1.89	+	5.81	0.0382
negative regulation of cellular response to growth factor stimulus (GO:0090288)	128	11	1.92	+	5.72	0.0443
renal system development (GO:0072001)	269	22	4.04	+	5.44	2.24e-06
cartilage development (GO:0051216)	150	12	2.25	+	5.32	0.0341
morphogenesis of a branching epithelium (GO:0061138)	190	15	2.86	+	5.25	0.00253
morphogenesis of a branching structure (GO:0001763)	200	15	3.01	+	4.99	0.00478
connective tissue development (GO:0061448)	200	15	3.01	+	4.99	0.00478
urogenital system development (GO:0001655)	307	23	4.61	+	4.98	4.62e-06
heart morphogenesis (GO:0003007)	245	18	3.68	+	4.89	0.000478
kidney development (GO:0001822)	248	18	3.73	+	4.83	0.000572
cardiac muscle tissue development (GO:0048738)	182	13	2.74	+	4.75	0.0456
blood vessel morphogenesis (GO:0048514)	394	28	5.92	+	4.73	1.93e-07
regulation of transmembrane receptor protein serine/threonine kinase signaling pathway (GO:0090092)	215	15	3.23	+	4.64	0.0116
angiogenesis (GO:0001525)	288	20	4.33	+	4.62	0.000217
heart development (GO:0007507)	520	36	7.82	+	4.61	4.86e-10
blood vessel development (GO:0001568)	494	34	7.43	+	4.58	2.98e-09
cardiovascular system development (GO:0072358)	536	36	8.06	+	4.47	1.17e-09
vasculature development (GO:0001944)	522	35	7.85	+	4.46	2.74e-09
supramolecular fiber organization (GO:0097435)	379	24	5.7	+	4.21	4.94e-05
epithelial tube morphogenesis (GO:0060562)	348	22	5.23	+	4.21	0.000223
circulatory system development (GO:0072359)	841	53	12.64	+	4.19	1.55e-14
striated muscle tissue development (GO:0014706)	304	19	4.57	+	4.16	0.00239
morphogenesis of an epithelium (GO:0002009)	485	30	7.29	+	4.12	9.98e-07
tube morphogenesis (GO:0035239)	389	24	5.85	+	4.1	8.07e-05
tissue morphogenesis (GO:0048729)	587	36	8.82	+	4.08	1.57e-08
muscle tissue development (GO:0060537)	320	19	4.81	+	3.95	0.0051
regionalization (GO:0003002)	340	20	5.11	+	3.91	0.00297
blood circulation (GO:0008015)	377	22	5.67	+	3.88	0.000876
circulatory system process (GO:0003013)	382	22	5.74	+	3.83	0.00109
tube development (GO:0035295)	628	36	9.44	+	3.81	1.03e-07
regulation of protein complex assembly (GO:0043254)	376	21	5.65	+	3.72	0.00347
anatomical structure formation involved in morphogenesis (GO:0048646)	854	47	12.84	+	3.66	2.36e-10
muscle structure development (GO:0061061)	463	24	6.96	+	3.45	0.00194
sensory organ development (GO:0007423)	545	28	8.19	+	3.42	0.000223
embryonic organ development (GO:0048568)	465	23	6.99	+	3.29	0.0077
skeletal system development (GO:0001501)	446	22	6.7	+	3.28	0.0139
pattern specification process (GO:0007389)	431	21	6.48	+	3.24	0.0291
epithelium development (GO:0060429)	992	48	14.91	+	3.22	1.22e-08
cellular response to nitrogen compound (GO:1901699)	435	21	6.54	+	3.21	0.0334
positive regulation of cellular component biogenesis (GO:0044089)	479	23	7.2	+	3.19	0.0126
cell morphogenesis involved in differentiation (GO:0000904)	503	24	7.56	+	3.17	0.00828
enzyme linked receptor protein signaling pathway (GO:0007167)	530	25	7.97	+	3.14	0.00601
embryonic morphogenesis (GO:0048598)	600	28	9.02	+	3.1	0.00157
cell morphogenesis (GO:0000902)	646	30	9.71	+	3.09	0.000623
cellular component morphogenesis (GO:0032989)	741	33	11.14	+	2.96	0.000354
animal organ morphogenesis (GO:0009887)	928	41	13.95	+	2.94	8.87e-06
behavior (GO:0007610)	636	28	9.56	+	2.93	0.00494
anatomical structure morphogenesis (GO:0009653)	2041	89	30.68	+	2.9	2.07e-16
tissue development (GO:0009888)	1526	66	22.94	+	2.88	7.4e-11
negative regulation of phosphorus metabolic process (GO:0010563)	581	25	8.73	+	2.86	0.03
negative regulation of phosphate metabolic process (GO:0045936)	581	25	8.73	+	2.86	0.03
regulation of cellular component biogenesis (GO:0044087)	841	36	12.64	+	2.85	0.000221
cell migration (GO:0016477)	749	32	11.26	+	2.84	0.00144
cell adhesion (GO:0007155)	758	32	11.39	+	2.81	0.00187
localization of cell (GO:0051674)	853	36	12.82	+	2.81	0.000314
cell motility (GO:0048870)	853	36	12.82	+	2.81	0.000314
cell development (GO:0048468)	1546	65	23.24	+	2.8	4.49e-10
biological adhesion (GO:0022610)	768	32	11.54	+	2.77	0.00249
neuron projection development (GO:0031175)	630	26	9.47	+	2.75	0.0399
embryo development ending in birth or egg hatching (GO:0009792)	710	29	10.67	+	2.72	0.0136
movement of cell or subcellular component (GO:0006928)	1213	49	18.23	+	2.69	3.49e-06
neuron differentiation (GO:0030182)	947	38	14.23	+	2.67	0.000464
locomotion (GO:0040011)	1051	42	15.8	+	2.66	9.7e-05
chordate embryonic development (GO:0043009)	701	28	10.54	+	2.66	0.0314
regulation of cell migration (GO:0030334)	756	30	11.36	+	2.64	0.0159
cell-cell signaling (GO:0007267)	793	31	11.92	+	2.6	0.0144
regulation of anatomical structure morphogenesis (GO:0022603)	952	37	14.31	+	2.59	0.00154
neuron development (GO:0048666)	772	30	11.6	+	2.59	0.024
embryo development (GO:0009790)	1058	41	15.9	+	2.58	0.000339
generation of neurons (GO:0048699)	1500	58	22.55	+	2.57	3.58e-07
cellular response to endogenous stimulus (GO:0071495)	805	31	12.1	+	2.56	0.0195
positive regulation of signal transduction (GO:0009967)	1334	51	20.05	+	2.54	9.45e-06
cytoskeleton organization (GO:0007010)	890	34	13.38	+	2.54	0.00734
neurogenesis (GO:0022008)	1600	61	24.05	+	2.54	1.8e-07
regulation of cell motility (GO:2000145)	797	30	11.98	+	2.5	0.0445
regulation of cellular component movement (GO:0051270)	878	33	13.2	+	2.5	0.0152
negative regulation of signal transduction (GO:0009968)	1091	41	16.4	+	2.5	0.00077
regulation of locomotion (GO:0040012)	873	32	13.12	+	2.44	0.0366
nervous system development (GO:0007399)	2106	77	31.65	+	2.43	1.73e-09
positive regulation of transcription from RNA polymerase II promoter (GO:0045944)	1121	40	16.85	+	2.37	0.00418
animal organ development (GO:0048513)	2811	98	42.25	+	2.32	5.26e-12
positive regulation of cell communication (GO:0010647)	1503	52	22.59	+	2.3	0.000174
cellular response to organic substance (GO:0071310)	1593	55	23.94	+	2.3	6.8e-05
negative regulation of cell communication (GO:0010648)	1217	42	18.29	+	2.3	0.00502
positive regulation of signaling (GO:0023056)	1510	52	22.7	+	2.29	0.000202
negative regulation of signaling (GO:0023057)	1221	42	18.35	+	2.29	0.00546
negative regulation of response to stimulus (GO:0048585)	1415	47	21.27	+	2.21	0.00294
system development (GO:0048731)	3957	129	59.48	+	2.17	2.44e-15
regulation of cellular component organization (GO:0051128)	2336	75	35.11	+	2.14	1.82e-06
cellular response to chemical stimulus (GO:0070887)	2000	64	30.06	+	2.13	6.06e-05
negative regulation of biosynthetic process (GO:0009890)	1446	46	21.73	+	2.12	0.0128
positive regulation of nucleic acid-templated transcription (GO:1903508)	1415	45	21.27	+	2.12	0.0171
positive regulation of transcription, DNA-templated (GO:0045893)	1415	45	21.27	+	2.12	0.0171
regulation of cell differentiation (GO:0045595)	1698	54	25.52	+	2.12	0.00138
positive regulation of RNA biosynthetic process (GO:1902680)	1416	45	21.28	+	2.11	0.0174
positive regulation of developmental process (GO:0051094)	1355	43	20.37	+	2.11	0.0311
positive regulation of cellular biosynthetic process (GO:0031328)	1797	57	27.01	+	2.11	0.000639
positive regulation of nucleobase-containing compound metabolic process (GO:0045935)	1745	55	26.23	+	2.1	0.00138
positive regulation of RNA metabolic process (GO:0051254)	1492	47	22.43	+	2.1	0.0127
regulation of developmental process (GO:0050793)	2383	75	35.82	+	2.09	4.46e-06
regulation of transcription from RNA polymerase II promoter (GO:0006357)	1846	58	27.75	+	2.09	0.000663
regulation of signal transduction (GO:0009966)	2516	79	37.82	+	2.09	1.48e-06
cell surface receptor signaling pathway (GO:0007166)	1699	53	25.54	+	2.08	0.00331
positive regulation of biosynthetic process (GO:0009891)	1833	57	27.55	+	2.07	0.00123
negative regulation of cellular biosynthetic process (GO:0031327)	1415	44	21.27	+	2.07	0.0396
multicellular organism development (GO:0007275)	4520	140	67.94	+	2.06	2.6e-15
regulation of cell proliferation (GO:0042127)	1570	48	23.6	+	2.03	0.022
anatomical structure development (GO:0048856)	4811	147	72.31	+	2.03	5.75e-16
cell differentiation (GO:0030154)	3446	104	51.8	+	2.01	5.93e-09
positive regulation of macromolecule biosynthetic process (GO:0010557)	1661	50	24.97	+	2	0.0204
positive regulation of response to stimulus (GO:0048584)	1928	58	28.98	+	2	0.00281
developmental process (GO:0032502)	5139	153	77.24	+	1.98	6.75e-16
cellular developmental process (GO:0048869)	3515	104	52.83	+	1.97	2.03e-08
response to organic substance (GO:0010033)	2266	67	34.06	+	1.97	0.000527
regulation of multicellular organismal development (GO:2000026)	1864	55	28.02	+	1.96	0.0108
regulation of cell communication (GO:0010646)	2848	84	42.81	+	1.96	6.97e-06
positive regulation of gene expression (GO:0010628)	1781	52	26.77	+	1.94	0.0298
regulation of signaling (GO:0023051)	2870	83	43.14	+	1.92	2.3e-05
negative regulation of nitrogen compound metabolic process (GO:0051172)	2176	62	32.71	+	1.9	0.00647
negative regulation of cellular metabolic process (GO:0031324)	2339	65	35.16	+	1.85	0.0078
negative regulation of metabolic process (GO:0009892)	2549	70	38.31	+	1.83	0.00411
regulation of response to stimulus (GO:0048583)	3389	92	50.94	+	1.81	5.52e-05
regulation of nucleobase-containing compound metabolic process (GO:0019219)	3659	99	55	+	1.8	1.32e-05
negative regulation of macromolecule metabolic process (GO:0010605)	2300	62	34.57	+	1.79	0.0392
negative regulation of cellular process (GO:0048523)	4281	114	64.35	+	1.77	9.65e-07
regulation of multicellular organismal process (GO:0051239)	2784	74	41.85	+	1.77	0.00614
regulation of biosynthetic process (GO:0009889)	3849	102	57.85	+	1.76	2.05e-05
regulation of cellular biosynthetic process (GO:0031326)	3790	100	56.97	+	1.76	4.02e-05
regulation of biological quality (GO:0065008)	3309	87	49.74	+	1.75	0.000726
regulation of gene expression (GO:0010468)	3862	101	58.05	+	1.74	5.18e-05
positive regulation of cellular process (GO:0048522)	4899	128	73.64	+	1.74	1.14e-07
negative regulation of biological process (GO:0048519)	4713	123	70.84	+	1.74	4.15e-07
regulation of RNA metabolic process (GO:0051252)	3295	85	49.53	+	1.72	0.00247
regulation of cellular macromolecule biosynthetic process (GO:2000112)	3496	90	52.55	+	1.71	0.00104
regulation of transcription, DNA-templated (GO:0006355)	3113	80	46.79	+	1.71	0.00731
regulation of nucleic acid-templated transcription (GO:1903506)	3128	80	47.02	+	1.7	0.00884
regulation of RNA biosynthetic process (GO:2001141)	3134	80	47.11	+	1.7	0.00954
regulation of macromolecule biosynthetic process (GO:0010556)	3599	91	54.1	+	1.68	0.00196
positive regulation of biological process (GO:0048518)	5414	136	81.38	+	1.67	2.91e-07
regulation of cellular metabolic process (GO:0031323)	5465	130	82.14	+	1.58	4.34e-05
regulation of nitrogen compound metabolic process (GO:0051171)	5207	123	78.27	+	1.57	0.000235
regulation of primary metabolic process (GO:0080090)	5334	126	80.17	+	1.57	0.000139
cellular component organization (GO:0016043)	4680	110	70.34	+	1.56	0.00266
multicellular organismal process (GO:0032501)	7058	165	106.09	+	1.56	1.4e-07
regulation of metabolic process (GO:0019222)	5800	135	87.18	+	1.55	7.28e-05
regulation of macromolecule metabolic process (GO:0060255)	5350	122	80.41	+	1.52	0.00214
cellular component organization or biogenesis (GO:0071840)	4853	110	72.94	+	1.51	0.0165
regulation of cellular process (GO:0050794)	10342	216	155.45	+	1.39	1.71e-07
regulation of biological process (GO:0050789)	10941	221	164.45	+	1.34	2.7e-06
biological regulation (GO:0065007)	11457	231	172.21	+	1.34	4.1e-07
cellular process (GO:0009987)	13793	259	207.32	+	1.25	9.13e-06
Unclassified (UNCLASSIFIED)	1667	8	25.06	-	0.32	0
sensory perception of smell (GO:0007608)	1104	1	16.59	-	< 0.2	0.0064
sensory perception of chemical stimulus (GO:0007606)	1391	1	20.91	-	< 0.2	8.36e-05

## Sheet: mol func of the 347 genes
Analysis Type:	PANTHER Overrepresentation Test (release 20170413)
Annotation Version and Release Date:	GO Ontology database Released 2017-10-24
Analyzed List:	upload_1 (Mus musculus)
Reference List:	Mus musculus (all genes in database)
Bonferroni correction:	TRUE
Bonferroni count:	3083
GO molecular function complete	Mus musculus - REFLIST (22221)	upload_1 (334)	upload_1 (expected)	upload_1 (over/under)	upload_1 (fold Enrichment)	upload_1 (P-value)
oxidoreductase activity, oxidizing metal ions, NAD or NADP as acceptor (GO:0016723)	8	4	0.12	+	33.26	0.024
SMAD binding (GO:0046332)	79	9	1.19	+	7.58	0.0127
actin binding (GO:0003779)	397	26	5.97	+	4.36	2.03e-06
cytoskeletal protein binding (GO:0008092)	874	39	13.14	+	2.97	6.47e-06
cation binding (GO:0043169)	3489	106	52.44	+	2.02	7.47e-10
metal ion binding (GO:0046872)	3391	102	50.97	+	2	4.88e-09
ion binding (GO:0043167)	5296	137	79.6	+	1.72	9.17e-09
protein binding (GO:0005515)	8645	193	129.94	+	1.49	7.52e-09
binding (GO:0005488)	12759	260	191.78	+	1.36	1.11e-11
Unclassified (UNCLASSIFIED)	1844	10	27.72	-	0.36	0

[truncated: 1 more sheets: Gene expression level of the fi]
