# Supplementary material for: HDAC1 and HDAC2 Modulate TGF-β Signaling during Endothelial-to-Hematopoietic Transition
Source: Stem Cell Reports. 2018 Apr 10;10(4):1369–83. doi: 10.1016/j.stemcr.2018.03.011 (PMC5998800; doi:10.1016/j.stemcr.2018.03.011)
Supplement: Table S1. Primer and Antibody List [file mmc8.xlsx]

## Sheet: Primers
List of Primers
Name	Sequence	Purpose
Gfi1:tomato for	CTACTGCTCTCAGGAGAGTGATGATCTAG	detection of Gfi1:tomato transgene
Gfi1:tomato rev	ACCCTGATTGCCTTGAAAAA	detection of Gfi1:tomato transgene

## Sheet: Antibodies
List of Antibodies
	Name	clone	Supplier	concentration
	FLK-1-bio	Avas12a1	ebioscience	1/200
	TIE2–PE	TEK4	ebioscience	1/400
	c-KIT–APC–eFluor780	2B8	ebioscience	1/200
	CD41–PE–Cy7	MWReg30	ebioscience	1/400
	CDH5–APC	eBioBV13	ebioscience	1/200
	CD45–PerCP Cy5.5	30-F11	Biolegend	1/200
	rabbit anti mouse HDAC1	polyclonal	Diagenode	2ug/IP
	rabbit anti mouse HDAC2	polyclonal	abcam	2ug/IP
	rabbit anti mouse IgG	polyclonal	Diagenode	2ug/IP
	mouse anti beta-actin	AC15	Sigma	1/1000
	Goat anti-Mouse HRP	polyclonal	thermo	1/10000
	goat anti-rabbit HRP	polyclonal	thermo	1/10000
	rabbit anti pSMAD2/3	D27F4	cell signalling	1/200
	Goat Anti-Rabbit Alexa Fluor® 647	A21246	Life technologies	1/400
	purified rat anti mouse CD31	MEC13.3	BD Bioscience	1/200
	Goat Anti-Rat Alexa Fluor® 488	A11006	Life technologies	1/400
